# Supplementary material for: Dichloridobis[4-(1H-pyrazol-3-yl)pyridine-κN 1]zinc
Source: Acta Crystallogr Sect E Struct Rep Online. 2011 Sep 30;67(Pt 10):m1408. doi: 10.1107/S1600536811037585 (PMC3201423; doi:10.1107/S1600536811037585)
Supplement: Supplementary file 2 [file e-67-m1408-Isup2.hkl]

# 
# h,k,l, Fc-squared, Fo-squared, sigma(Fo-squared) and status flag 
# 
data_I
_shelx_title ' 1 in P2(1)/n' 
_shelx_refln_list_code          4 
_shelx_F_calc_maximum      209.10 
_exptl_crystal_F_000       864.00 
_reflns_d_resolution_high  0.8347 
 
loop_ 
 _symmetry_equiv_pos_as_xyz 
 'x, y, z' 
 '-x+1/2, y+1/2, -z+1/2' 
 '-x, -y, -z' 
 'x-1/2, -y-1/2, z-1/2' 
 
_cell_length_a    12.3064 
_cell_length_b     7.8827 
_cell_length_c    18.8826 
_cell_angle_alpha  90.000 
_cell_angle_beta   94.825 
_cell_angle_gamma  90.000 
 
_shelx_F_squared_multiplier     1.000 
 
loop_ 
 _refln_index_h 
 _refln_index_k 
 _refln_index_l 
 _refln_F_squared_calc 
 _refln_F_squared_meas 
 _refln_F_squared_sigma 
 _refln_observed_status 
   2   0   0    14130.59    12755.36    601.96 o 
   4   0   0     2791.12     3060.02    149.57 o 
   6   0   0      172.70      171.13     27.31 o 
   8   0   0     1356.78     1300.49     79.32 o 
  10   0   0       17.02       14.29     30.91 o 
  12   0   0      351.28      505.33    143.16 o 
  14   0   0      186.46      352.35    210.61 o 
   1   1   0    13756.78    12206.10    237.71 o 
   2   1   0     1269.92     1266.91     42.82 o 
   3   1   0    26752.32    28581.00    270.87 o 
   4   1   0    13980.68    14476.30    205.10 o 
   5   1   0     1263.65     1251.62     34.03 o 
   6   1   0     4855.78     4817.01    160.13 o 
   7   1   0      702.21      696.57     38.33 o 
   8   1   0      148.50      175.04     36.35 o 
   9   1   0        1.25       73.98     57.36 o 
  10   1   0       66.32      163.13     49.05 o 
  11   1   0      296.77      373.15     55.43 o 
  12   1   0       38.33      102.78     98.97 o 
  13   1   0      382.27      557.71    137.13 o 
  14   1   0        0.01       51.48     78.81 o 
   0   2   0      531.28      600.75     30.09 o 
   1   2   0     1528.21     1572.84     56.00 o 
   2   2   0     3012.74     2974.69     57.89 o 
   3   2   0     7807.24     8018.54    165.89 o 
   4   2   0      798.93      691.41     37.88 o 
   5   2   0       34.56       49.96     11.65 o 
   6   2   0     4908.32     5326.17    222.62 o 
   7   2   0        5.23       66.72     40.69 o 
   8   2   0      192.84      196.51     39.07 o 
   9   2   0        4.87       28.17     32.75 o 
  10   2   0     1157.82     1095.16     87.97 o 
  11   2   0      268.28      323.48     59.04 o 
  12   2   0       59.72      114.37     58.53 o 
  13   2   0        1.21      -15.00     58.31 o 
  14   2   0       56.00      136.23    105.65 o 
   1   3   0       53.92       30.70     21.91 o 
   2   3   0      206.81      197.36     17.71 o 
   3   3   0    13300.41    13778.25    233.11 o 
   4   3   0      357.35      468.29     37.01 o 
   5   3   0      417.64      445.16     69.98 o 
   6   3   0       67.68       91.33     31.47 o 
   7   3   0       19.89      152.07     39.98 o 
   8   3   0      290.82      333.65     48.54 o 
   9   3   0       51.63       80.32     41.73 o 
  10   3   0      432.04      347.42     69.18 o 
  11   3   0      229.53      253.36     62.67 o 
  12   3   0       29.20       86.77     56.53 o 
  13   3   0       32.79      -43.51     51.70 o 
   0   4   0      681.64      818.49     53.12 o 
   1   4   0      805.72      863.96     45.68 o 
   2   4   0     2264.72     2085.89     63.91 o 
   3   4   0     1995.52     2159.09     69.27 o 
   4   4   0     2942.00     2764.67     84.75 o 
   5   4   0     2190.48     2151.27     99.50 o 
   6   4   0      163.48      156.31     26.40 o 
   7   4   0       83.88      129.45     43.01 o 
   8   4   0       16.77       40.38     38.35 o 
   9   4   0      234.13      228.42     53.87 o 
  10   4   0      466.76      342.63     64.36 o 
  11   4   0       94.75      101.67     55.34 o 
  12   4   0      274.85      317.39     79.39 o 
  13   4   0      156.89      108.30     83.93 o 
   1   5   0     2149.26     2046.83     75.68 o 
   2   5   0     1201.63     1116.81     55.85 o 
   3   5   0      444.37      365.55     34.11 o 
   4   5   0     1176.73     1028.72     86.53 o 
   5   5   0      294.37      271.81     35.64 o 
   6   5   0       57.70       65.57     26.48 o 
   7   5   0        1.74       32.36     24.79 o 
   8   5   0      303.28      274.48     52.83 o 
   9   5   0      429.81      425.23     68.04 o 
  10   5   0       37.47       49.82     63.80 o 
  11   5   0      162.13      228.71    111.94 o 
  12   5   0        4.59      131.47     85.03 o 
   0   6   0     3121.12     3055.43    160.08 o 
   1   6   0       19.20       20.51     28.70 o 
   2   6   0     1105.18     1105.48     64.89 o 
   3   6   0      926.33      840.91     79.35 o 
   4   6   0      360.68      328.41     45.13 o 
   5   6   0       87.62      129.36     39.68 o 
   6   6   0      106.92      110.89     45.77 o 
   7   6   0      147.34       47.13     55.48 o 
   8   6   0      230.58      230.42     76.62 o 
   9   6   0      244.18      340.55     92.42 o 
  10   6   0       11.32       93.56     78.95 o 
  11   6   0       20.56      100.61    104.66 o 
   1   7   0     2768.96     2666.23    170.53 o 
   2   7   0        5.71        4.43     26.24 o 
   3   7   0       38.53      103.10     48.59 o 
   4   7   0       61.85       86.63     54.21 o 
   5   7   0      290.66      326.50     66.92 o 
   6   7   0      244.80      184.48     55.78 o 
   7   7   0       12.27       21.84     68.21 o 
   8   7   0       33.72       76.89     82.89 o 
   9   7   0       26.73      -29.07     77.96 o 
   0   8   0       40.93       89.83     68.63 o 
   1   8   0      199.59      254.15     67.46 o 
   2   8   0      490.74      337.00     82.90 o 
   3   8   0       10.75      196.82    106.70 o 
   4   8   0      235.90      226.14     76.51 o 
   5   8   0        0.79       -9.31     41.89 o 
   6   8   0        5.71       55.35     74.15 o 
   7   8   0      263.66       62.04    123.27 o 
   1   9   0       78.47      -30.87    107.11 o 
   2   9   0        0.18       20.58     69.44 o 
   3   9   0      121.20       92.86     72.22 o 
   4   9   0       58.74      221.01    112.71 o 
 -13   0   1      157.92      330.15    138.78 o 
 -11   0   1       86.15      312.39    125.26 o 
  -9   0   1       17.02       58.54     30.64 o 
  -7   0   1    13322.03    14672.50    488.91 o 
  -5   0   1     5579.93     5186.41    189.11 o 
  -3   0   1    27007.04    27325.67    398.20 o 
   3   0   1       88.03      100.88     13.31 o 
   5   0   1    10569.25    10630.46    354.18 o 
   7   0   1     9371.19     9424.91    258.13 o 
   9   0   1      947.92      840.11    122.48 o 
  11   0   1        2.12      -15.40     73.77 o 
  13   0   1        8.91       61.63    129.26 o 
 -14   1   1       20.26       67.23     82.24 o 
 -13   1   1      143.79      139.41     84.73 o 
 -12   1   1      111.58      116.46     68.13 o 
 -11   1   1       73.82       10.98     50.69 o 
 -10   1   1      147.54      264.22     46.81 o 
  -9   1   1       12.39       65.21     45.04 o 
  -8   1   1     4113.27     3969.50    144.97 o 
  -7   1   1     1552.12     1529.95     55.34 o 
  -6   1   1    13622.55    13929.15    359.62 o 
  -5   1   1      342.58      310.27     20.72 o 
  -4   1   1      381.10      369.33     19.55 o 
  -3   1   1    38654.57    39934.56    401.77 o 
  -2   1   1       71.30       58.93      5.62 o 
  -1   1   1     1648.70     1319.52     60.60 o 
   1   1   1      345.61      285.29     13.37 o 
   2   1   1      810.65      883.81     20.01 o 
   3   1   1    10743.42    11221.74    184.66 o 
   4   1   1     6164.90     6367.98    139.04 o 
   5   1   1      792.24      833.64     57.19 o 
   6   1   1    11276.01    11338.46    416.85 o 
   7   1   1      227.50      231.18     33.14 o 
   8   1   1     1473.92     1482.86     80.50 o 
   9   1   1       10.33       60.87    128.40 o 
  10   1   1       31.08       78.77     38.95 o 
  11   1   1       11.03      122.50     75.29 o 
  12   1   1       50.63      191.34     83.59 o 
  13   1   1      128.69      127.73    102.10 o 
  14   1   1       17.05      -13.47     77.36 o 
 -14   2   1      113.03      127.08     96.15 o 
 -13   2   1       86.83       86.68     74.68 o 
 -12   2   1      256.63      286.79     65.93 o 
 -11   2   1     1355.47     1396.60    105.93 o 
 -10   2   1      163.33      175.79     55.21 o 
  -9   2   1     2769.13     2832.27    133.20 o 
  -8   2   1       32.22       76.20     30.93 o 
  -7   2   1       15.21       15.79     22.06 o 
  -6   2   1      590.14      623.23     31.41 o 
  -5   2   1     4490.37     4909.17    106.20 o 
  -4   2   1      872.21      842.57     32.65 o 
  -3   2   1      259.89      251.47     16.20 o 
  -2   2   1      922.21      928.28     23.76 o 
  -1   2   1       15.07       19.78     10.71 o 
   0   2   1     1119.14     1083.58     43.74 o 
   1   2   1     8542.61     8697.91    163.82 o 
   2   2   1    10867.70    11406.13    162.22 o 
   3   2   1    13922.28    13948.24    194.30 o 
   4   2   1     2207.99     2339.53     53.93 o 
   5   2   1     1790.70     1865.94     72.33 o 
   6   2   1      158.01      176.77     30.71 o 
   7   2   1     3014.16     2977.27    119.65 o 
   8   2   1        3.22       34.74     38.41 o 
   9   2   1      818.93      869.97     74.69 o 
  10   2   1      128.25      143.95     47.13 o 
  11   2   1        7.44       19.27     52.08 o 
  12   2   1      190.75      262.84     63.05 o 
  13   2   1       25.49       13.60     61.78 o 
  14   2   1      154.43      111.19    123.14 o 
 -13   3   1       24.36       67.62     59.22 o 
 -12   3   1      224.46      236.29     71.49 o 
 -11   3   1      245.50      146.58     84.92 o 
 -10   3   1     1464.98     1510.61    110.82 o 
  -9   3   1       22.79       98.37     57.73 o 
  -8   3   1      730.40      767.07     63.25 o 
  -7   3   1        0.71       26.10     25.14 o 
  -6   3   1       39.26      112.71     23.05 o 
  -5   3   1      411.96      374.26     27.77 o 
  -4   3   1     4146.50     3975.82     93.07 o 
  -3   3   1      119.03      124.82     14.84 o 
  -2   3   1      498.07      489.50     23.28 o 
  -1   3   1       16.95       37.91     19.22 o 
   0   3   1      487.92      484.14     26.05 o 
   1   3   1     1498.98     1572.23     59.76 o 
   2   3   1     3007.42     2988.25     83.55 o 
   3   3   1     3150.08     3306.27     81.46 o 
   4   3   1    12598.56    12102.54    224.00 o 
   5   3   1     1352.91     1481.77     51.77 o 
   6   3   1      341.94      267.37     20.27 o 
   7   3   1      236.46      193.43     41.25 o 
   8   3   1      456.18      427.38     66.50 o 
   9   3   1        5.44       38.89     61.61 o 
  10   3   1     1208.09     1072.36    112.44 o 
  11   3   1       26.38       92.42     52.93 o 
  12   3   1       33.20      -25.93     45.61 o 
  13   3   1      143.93        9.16     55.87 o 
 -13   4   1        1.86      143.11     99.10 o 
 -12   4   1       80.92       86.60     89.88 o 
 -11   4   1      179.10      174.71     59.40 o 
 -10   4   1      231.35      336.11     62.47 o 
  -9   4   1     1578.75     1621.19    128.41 o 
  -8   4   1        0.41       54.53     56.25 o 
  -7   4   1      605.71      587.73     53.48 o 
  -6   4   1      461.15      450.21     41.62 o 
  -5   4   1      236.63      226.59     34.59 o 
  -4   4   1      258.97      264.68     37.13 o 
  -3   4   1      906.81      865.80     40.79 o 
  -2   4   1     2271.55     2215.40     67.53 o 
  -1   4   1      335.78      405.83     46.29 o 
   0   4   1       48.13       60.71     17.99 o 
   1   4   1       66.20       80.21     22.02 o 
   2   4   1      356.88      359.66     44.79 o 
   3   4   1     2308.58     2206.94     73.30 o 
   4   4   1      204.60      214.03     30.27 o 
   5   4   1     1294.17     1228.99     56.54 o 
   6   4   1        0.04       11.11     25.81 o 
   7   4   1      226.65      244.64     47.63 o 
   8   4   1       21.85      155.94     53.98 o 
   9   4   1     1426.21     1596.59    113.27 o 
  10   4   1      583.85      537.54     81.76 o 
  11   4   1      322.91      339.31     71.30 o 
  12   4   1        8.33      127.72     72.50 o 
  13   4   1       39.81       76.83     76.51 o 
 -12   5   1        5.08      194.70    128.54 o 
 -11   5   1       79.71      125.56     92.84 o 
 -10   5   1      387.43      515.82    100.62 o 
  -9   5   1      442.21      518.49     92.48 o 
  -8   5   1     1181.96     1154.64    113.52 o 
  -7   5   1       48.94       70.44     47.02 o 
  -6   5   1     1019.50      990.42     56.95 o 
  -5   5   1       31.76       38.10     29.91 o 
  -4   5   1       10.11       44.72     34.37 o 
  -3   5   1     2284.76     2132.16     95.31 o 
  -2   5   1        5.41       20.35     17.38 o 
  -1   5   1        1.45       89.31     47.09 o 
   0   5   1      419.90      479.24     42.29 o 
   1   5   1        5.19       -2.01     14.27 o 
   2   5   1     2003.76     2088.85     78.79 o 
   3   5   1     1955.93     1858.21    108.16 o 
   4   5   1     1683.97     1727.88     75.20 o 
   5   5   1       76.51      113.76     36.98 o 
   6   5   1     1081.73     1175.29     77.55 o 
   7   5   1        0.20        5.38     41.66 o 
   8   5   1      652.20      694.32     76.77 o 
   9   5   1        2.57       24.69     84.92 o 
  10   5   1       70.52      117.19     69.61 o 
  11   5   1        8.19       24.59     65.10 o 
  12   5   1       34.86       99.98    178.60 o 
 -11   6   1      105.86      201.23    157.33 o 
 -10   6   1       10.93       37.78     68.87 o 
  -9   6   1       92.68      208.46     83.95 o 
  -8   6   1        0.27       53.50     63.64 o 
  -7   6   1     1888.65     1812.52    113.44 o 
  -6   6   1       57.77       80.26     39.84 o 
  -5   6   1      632.45      602.51     83.77 o 
  -4   6   1      460.85      448.28     58.96 o 
  -3   6   1       11.98       22.85     35.61 o 
  -2   6   1      928.97      905.09     57.23 o 
  -1   6   1        5.81       97.25     27.38 o 
   0   6   1       72.72      114.72     38.43 o 
   1   6   1     1978.76     2008.97     93.21 o 
   2   6   1       92.47       92.30     35.83 o 
   3   6   1      570.75      607.42     49.29 o 
   4   6   1       11.76       68.53     44.22 o 
   5   6   1      778.48      860.80     62.30 o 
   6   6   1       88.01      155.37     41.08 o 
   7   6   1     1285.62     1203.00    122.48 o 
   8   6   1       23.03       76.53     69.33 o 
   9   6   1       71.63      -16.54     56.44 o 
  10   6   1      129.20      293.81    100.77 o 
  11   6   1        6.91       87.45    103.42 o 
  -9   7   1        2.52       19.95     72.43 o 
  -8   7   1      443.00      431.50    158.96 o 
  -7   7   1       28.70      150.89    109.56 o 
  -6   7   1      780.66      632.72     84.37 o 
  -5   7   1      318.88      317.69     72.77 o 
  -4   7   1      227.59      191.21     51.90 o 
  -3   7   1        3.44      148.17     55.86 o 
  -2   7   1       76.08      150.07     56.12 o 
  -1   7   1      253.19      240.49     39.47 o 
   0   7   1      566.56      632.14     57.39 o 
   1   7   1      215.62      263.38     42.84 o 
   2   7   1      126.64      128.41     47.66 o 
   3   7   1      186.09      214.88     74.49 o 
   4   7   1       11.28       -6.72     29.14 o 
   5   7   1      186.95      185.89     54.93 o 
   6   7   1     1037.85     1034.97     96.74 o 
   7   7   1       40.93       30.43     55.64 o 
   8   7   1      216.03      275.19     88.59 o 
   9   7   1       84.52       50.89     82.67 o 
  -7   8   1      119.77      300.61    148.05 o 
  -6   8   1       97.21       46.17     68.99 o 
  -5   8   1      262.22      249.54     84.83 o 
  -4   8   1       30.50      119.15     96.19 o 
  -3   8   1        8.01       52.34    100.21 o 
  -2   8   1       67.13      119.58     67.09 o 
  -1   8   1        0.04       16.62     51.04 o 
   0   8   1      913.36      805.62     85.85 o 
   1   8   1        1.14      162.34     82.88 o 
   2   8   1       38.10       96.14     54.17 o 
   3   8   1      177.99      128.14     55.29 o 
   4   8   1      104.86      113.62     62.35 o 
   5   8   1      287.71      324.95     73.47 o 
   6   8   1        0.25       -3.88     57.68 o 
   7   8   1      114.45      355.34    156.51 o 
  -4   9   1      167.21      151.46    114.93 o 
  -3   9   1       17.06       48.67     86.42 o 
  -2   9   1        0.43        0.48     61.55 o 
  -1   9   1       86.48      129.11     95.29 o 
   0   9   1        1.37       50.49     80.06 o 
   1   9   1      235.28      422.01    149.15 o 
   2   9   1       27.04      111.73     87.58 o 
   3   9   1        1.33      -76.71     87.94 o 
   4   9   1      168.76      178.91     94.51 o 
 -14   0   2      408.84      235.55    132.27 o 
 -12   0   2      126.21      -16.00     96.68 o 
 -10   0   2      390.60      414.66     62.30 o 
  -8   0   2      899.75      940.12     69.81 o 
  -6   0   2     1847.66     1814.25     94.06 o 
  -4   0   2    12290.91    12782.71    280.13 o 
  -2   0   2    11067.24    10635.60    400.73 o 
   2   0   2     6245.95     6624.61    119.60 o 
   4   0   2      191.06      215.21     19.92 o 
   6   0   2       32.22      -12.53     15.28 o 
   8   0   2      117.11      103.57     30.06 o 
  10   0   2        4.35       49.44     96.49 o 
  12   0   2      532.94      570.00    145.04 o 
  14   0   2       30.25      -33.44    112.94 o 
 -14   1   2       18.82      178.34    115.45 o 
 -13   1   2       23.50        9.89     77.66 o 
 -12   1   2      167.31      264.44     69.81 o 
 -11   1   2       76.44       67.00     44.01 o 
 -10   1   2      244.69      187.83     56.22 o 
  -9   1   2      126.68       80.76     23.12 o 
  -8   1   2       53.89       97.19     31.10 o 
  -7   1   2     7590.59     7711.26    171.79 o 
  -6   1   2       23.93       77.71     26.59 o 
  -5   1   2     7177.75     7569.27    144.15 o 
  -4   1   2     1113.90     1138.89     37.42 o 
  -3   1   2      406.91      463.74     22.72 o 
  -2   1   2     1866.20     1812.66     44.36 o 
  -1   1   2    43724.83    40441.79    315.31 o 
   0   1   2        1.72       11.24      5.33 o 
   1   1   2    23122.91    21043.93    263.32 o 
   2   1   2       41.30       56.72      7.60 o 
   3   1   2      377.47      371.87     14.73 o 
   4   1   2      651.64      740.79     41.68 o 
   5   1   2      192.54      195.50     22.94 o 
   6   1   2      236.86      179.54     26.49 o 
   7   1   2     1544.31     1502.04     71.19 o 
   8   1   2       90.72      121.62     53.35 o 
   9   1   2      387.98      384.28     46.41 o 
  10   1   2        3.85       79.58     44.67 o 
  11   1   2       28.48      181.21     57.90 o 
  12   1   2        6.37      -34.23     66.56 o 
  13   1   2      453.25      485.19    145.92 o 
  14   1   2       64.29      157.52    167.06 o 
 -14   2   2       23.88       -7.41     61.59 o 
 -13   2   2      152.69      222.94    128.75 o 
 -12   2   2      192.74      262.87     63.74 o 
 -11   2   2      208.54      158.64     77.93 o 
 -10   2   2      215.35      229.73     49.90 o 
  -9   2   2      794.46      760.90     71.23 o 
  -8   2   2       16.92       89.13     44.27 o 
  -7   2   2     1821.89     1727.33     64.23 o 
  -6   2   2      215.59      238.22     27.98 o 
  -5   2   2      329.91      338.46     24.27 o 
  -4   2   2    12552.93    12811.05    255.40 o 
  -3   2   2     1950.76     2076.27     47.85 o 
  -2   2   2     7092.89     6831.18    100.63 o 
  -1   2   2     3645.27     3338.55     93.99 o 
   0   2   2     9733.71    10381.98    137.40 o 
   1   2   2    30511.81    32507.33    356.24 o 
   2   2   2    18260.26    19000.88    248.43 o 
   3   2   2     2493.69     2462.62     56.91 o 
   4   2   2     3151.22     3237.80     66.54 o 
   5   2   2      184.45      201.76     29.45 o 
   6   2   2     1853.75     2049.01     87.39 o 
   7   2   2     4124.55     4389.10    159.97 o 
   8   2   2      732.19      762.16     65.16 o 
   9   2   2      127.03      257.90     48.71 o 
  10   2   2     1743.80     1675.44    109.39 o 
  11   2   2        5.92       12.41     42.01 o 
  12   2   2      489.65      525.88     82.17 o 
  13   2   2        0.46       98.43    111.95 o 
  14   2   2       53.59      345.22    116.38 o 
 -13   3   2        2.76       35.77     66.30 o 
 -12   3   2        0.24        1.64     45.86 o 
 -11   3   2      234.72      265.59     63.66 o 
 -10   3   2       60.26      119.44     82.10 o 
  -9   3   2       13.69      162.65     72.07 o 
  -8   3   2       10.96       69.91     33.82 o 
  -7   3   2      299.01      343.88     46.99 o 
  -6   3   2     1528.13     1617.11     63.36 o 
  -5   3   2     1086.59     1044.86     52.21 o 
  -4   3   2      356.93      343.62     26.51 o 
  -3   3   2    10021.58     9711.39    151.90 o 
  -2   3   2      779.54      765.20     26.65 o 
  -1   3   2     1925.39     1798.85     47.08 o 
   0   3   2        3.13       11.20     11.47 o 
   1   3   2      560.20      560.27     37.27 o 
   2   3   2       85.89       91.71     15.62 o 
   3   3   2     3329.57     3298.57     83.71 o 
   4   3   2     3405.05     3288.25     86.04 o 
   5   3   2       25.09       47.65     14.48 o 
   6   3   2      529.03      580.68     50.55 o 
   7   3   2       14.79       48.08     36.83 o 
   8   3   2        0.52       52.96     65.82 o 
   9   3   2     1690.77     1639.41    107.16 o 
  10   3   2      302.19      281.46     60.10 o 
  11   3   2     1773.85     1689.46    122.36 o 
  12   3   2        1.12       92.65     56.67 o 
  13   3   2      107.10      104.63     77.88 o 
 -13   4   2        0.26      113.53    128.16 o 
 -12   4   2       14.91      106.83    116.67 o 
 -11   4   2       12.49       58.41     55.95 o 
 -10   4   2       30.49      109.96     50.76 o 
  -9   4   2      692.38      624.45     76.29 o 
  -8   4   2      153.88      163.88     52.12 o 
  -7   4   2       34.27       69.12     29.88 o 
  -6   4   2       43.39       84.80     35.77 o 
  -5   4   2       40.34       75.47     24.78 o 
  -4   4   2     6681.60     6501.33    259.21 o 
  -3   4   2       21.93       12.00     11.07 o 
  -2   4   2     8880.25     8591.83    162.76 o 
  -1   4   2      363.09      337.04     24.57 o 
   0   4   2       37.82       82.63     17.73 o 
   1   4   2       39.12       82.93     19.69 o 
   2   4   2      120.03      109.56     24.40 o 
   3   4   2        6.85       76.35     23.62 o 
   4   4   2      135.33      170.92     29.94 o 
   5   4   2       49.24       50.54     27.80 o 
   6   4   2        7.47        7.15     25.62 o 
   7   4   2       46.07       75.11     34.96 o 
   8   4   2      430.83      518.37     65.45 o 
   9   4   2        4.62      108.85     57.28 o 
  10   4   2     1558.51     1591.53    120.32 o 
  11   4   2       98.74       80.86     59.25 o 
  12   4   2       56.56      159.76     66.29 o 
  13   4   2      148.92       62.99     65.35 o 
 -12   5   2        0.04       27.21     97.90 o 
 -11   5   2        1.74       12.26     66.23 o 
 -10   5   2      622.88      713.54    113.92 o 
  -9   5   2        7.18       14.70     46.79 o 
  -8   5   2        3.45       43.81     49.45 o 
  -7   5   2       82.36       69.42     42.52 o 
  -6   5   2       14.03       65.86     34.27 o 
  -5   5   2     1257.28     1197.12     75.64 o 
  -4   5   2      478.68      378.18     48.15 o 
  -3   5   2     3081.14     2964.75     89.73 o 
  -2   5   2      907.86      829.93     45.05 o 
  -1   5   2     2974.68     2971.59     93.45 o 
   0   5   2      363.15      328.42     31.47 o 
   1   5   2     1234.16     1222.71     56.60 o 
   2   5   2      505.26      517.07     39.71 o 
   3   5   2       59.82       74.79     29.27 o 
   4   5   2     2738.20     2818.51    102.31 o 
   5   5   2      262.81      188.98     34.06 o 
   6   5   2     1403.49     1230.87     66.15 o 
   7   5   2     1336.63     1415.36     97.70 o 
   8   5   2      164.04       99.86     49.27 o 
   9   5   2      298.80      372.37     64.76 o 
  10   5   2      133.51      194.22     66.80 o 
  11   5   2       13.29       27.10    129.50 o 
  12   5   2        1.69      149.70    102.03 o 
 -11   6   2       19.73       76.41     84.15 o 
 -10   6   2       53.00      204.59     92.62 o 
  -9   6   2      176.32      240.37     94.34 o 
  -8   6   2        1.89       18.84     55.64 o 
  -7   6   2       86.55      141.48     51.90 o 
  -6   6   2     1440.89     1458.95    101.85 o 
  -5   6   2        1.59        2.16     35.52 o 
  -4   6   2       61.39       96.72     46.42 o 
  -3   6   2      139.94      185.47     58.72 o 
  -2   6   2      871.39      773.06     72.88 o 
  -1   6   2        1.02       58.10     24.79 o 
   0   6   2     4455.57     4640.76    194.04 o 
   1   6   2      131.83      132.01     33.34 o 
   2   6   2       41.88       55.11     38.68 o 
   3   6   2      198.45      272.93     40.88 o 
   4   6   2       50.23       36.31     30.20 o 
   5   6   2      176.55      197.61     40.48 o 
   6   6   2        1.86       78.70     33.52 o 
   7   6   2      324.31      298.90     56.86 o 
   8   6   2      271.70      346.97     86.38 o 
   9   6   2        1.04       38.31     65.06 o 
  10   6   2        7.29       94.88    170.72 o 
  11   6   2        5.61      257.39    105.11 o 
  -9   7   2       10.94       29.34     71.79 o 
  -8   7   2      322.93      284.06     88.14 o 
  -7   7   2       69.84      144.48     90.94 o 
  -6   7   2      150.06      113.34     54.59 o 
  -5   7   2      621.02      539.23     70.17 o 
  -4   7   2       13.16       25.58     57.03 o 
  -3   7   2      302.28      328.40     62.01 o 
  -2   7   2      188.61      304.59     68.12 o 
  -1   7   2      209.80      248.81     52.74 o 
   0   7   2       74.17       36.90     37.80 o 
   1   7   2      196.97      231.59     39.76 o 
   2   7   2      120.76      183.77     42.18 o 
   3   7   2      209.48      138.52     37.91 o 
   4   7   2       86.12      128.81     44.99 o 
   5   7   2        0.03       93.14     56.97 o 
   6   7   2      209.96       61.80     62.16 o 
   7   7   2       93.28       83.00     71.20 o 
   8   7   2      109.14        4.15     58.57 o 
   9   7   2        1.97       95.73    119.87 o 
  -7   8   2       71.50      256.06    136.36 o 
  -6   8   2      307.17      256.60     92.81 o 
  -5   8   2      148.50      102.07     68.81 o 
  -4   8   2       94.52      135.88     69.39 o 
  -3   8   2      186.08      270.84     77.80 o 
  -2   8   2      160.66      259.62     64.10 o 
  -1   8   2       11.52       53.59     65.75 o 
   0   8   2      752.61      690.27     93.67 o 
   1   8   2      184.28      268.19     53.83 o 
   2   8   2      137.09      188.18     62.68 o 
   3   8   2        0.68       45.87     51.74 o 
   4   8   2       18.40       -6.64     47.17 o 
   5   8   2      108.98      280.02     72.73 o 
   6   8   2       24.09       -6.54     64.05 o 
   7   8   2      106.67      303.31     98.51 o 
  -4   9   2        0.44      -27.89     72.13 o 
  -3   9   2      584.11      482.04     97.23 o 
  -2   9   2       16.75       36.94     63.81 o 
  -1   9   2      108.28      154.89     95.60 o 
   0   9   2      105.60      116.51    102.39 o 
   1   9   2      136.41       -4.68     58.01 o 
   2   9   2       73.80       29.23     75.05 o 
   3   9   2      148.71      105.43     93.92 o 
   4   9   2       10.57       83.02     99.88 o 
 -13   0   3      803.85      788.04    172.42 o 
 -11   0   3     1383.82     1451.04    117.00 o 
  -9   0   3      833.16      883.57     99.39 o 
  -7   0   3     3450.14     3651.15    169.01 o 
  -5   0   3      944.13     1079.62     67.11 o 
  -3   0   3    10091.08    11167.98    225.82 o 
  -1   0   3     3620.45     3664.47    167.03 o 
   1   0   3    13717.31    14677.92    297.69 o 
   3   0   3     3757.90     4345.85    129.94 o 
   5   0   3     2409.90     2360.49    105.34 o 
   7   0   3     3216.20     3214.90    200.08 o 
   9   0   3        6.12       42.74     90.54 o 
  11   0   3       39.86      199.56    165.31 o 
  13   0   3      236.70      530.97    158.98 o 
 -14   1   3      160.78      200.59     97.31 o 
 -13   1   3       90.81      220.11     82.42 o 
 -12   1   3     1051.50      874.30     88.76 o 
 -11   1   3      331.73      279.63     53.20 o 
 -10   1   3     1165.77     1078.29     75.75 o 
  -9   1   3       76.19      168.91     34.32 o 
  -8   1   3     1566.34     1649.36     70.98 o 
  -7   1   3       43.07       31.36     31.57 o 
  -6   1   3      573.53      553.10     33.76 o 
  -5   1   3      390.22      368.92     24.11 o 
  -4   1   3        8.58       32.74     17.25 o 
  -3   1   3     7023.07     7277.20    134.42 o 
  -2   1   3      450.11      508.77     14.68 o 
  -1   1   3     1874.61     1897.01     31.56 o 
   0   1   3     7857.68     8018.95    139.57 o 
   1   1   3    10705.57    11550.78    216.02 o 
   2   1   3     8794.43     8897.93    137.43 o 
   3   1   3      569.04      528.06     23.87 o 
   4   1   3      228.80      195.81     13.98 o 
   5   1   3      133.48      181.48     36.35 o 
   6   1   3     2909.57     2636.85     92.95 o 
   7   1   3     4465.31     4588.24    147.31 o 
   8   1   3      869.62      845.27     61.11 o 
   9   1   3        0.07       54.92     36.48 o 
  10   1   3       89.38      183.81     41.63 o 
  11   1   3        2.11       48.01     76.10 o 
  12   1   3      101.61      241.84     92.49 o 
  13   1   3       94.15      110.03     81.02 o 
  14   1   3      168.96      122.12     92.89 o 
 -14   2   3        0.80      -11.90     65.83 o 
 -13   2   3      364.23      266.08     75.49 o 
 -12   2   3        2.85      455.06    303.36 o 
 -11   2   3      352.62      399.09     65.40 o 
 -10   2   3      324.64      343.33     59.87 o 
  -9   2   3      469.44      395.70     56.70 o 
  -8   2   3      297.88      356.48     36.24 o 
  -7   2   3     1084.87     1175.98     61.21 o 
  -6   2   3      866.23      817.00     41.19 o 
  -5   2   3     1301.32     1340.99     47.87 o 
  -4   2   3      301.51      306.24     20.42 o 
  -3   2   3      558.76      530.20     20.42 o 
  -2   2   3      137.98      111.44     17.65 o 
  -1   2   3     6168.44     5953.50     65.41 o 
   0   2   3    11204.52    11249.12    145.95 o 
   1   2   3       17.42       33.21     11.42 o 
   2   2   3      912.24      867.58     30.36 o 
   3   2   3     7702.80     7759.08    148.88 o 
   4   2   3      390.34      445.20     39.01 o 
   5   2   3     7378.86     7880.10    201.07 o 
   6   2   3     2370.99     2497.30     99.64 o 
   7   2   3     1503.12     1424.34     77.27 o 
   8   2   3     1659.69     1667.98     95.21 o 
   9   2   3      259.03      285.32     49.74 o 
  10   2   3       77.51      147.70     63.49 o 
  11   2   3       30.76       39.17     47.63 o 
  12   2   3       47.39      -22.26     73.94 o 
  13   2   3        9.05       49.16     87.35 o 
  14   2   3        7.49      100.32     91.24 o 
 -13   3   3       30.30       53.54     72.33 o 
 -12   3   3        2.35       47.90     45.78 o 
 -11   3   3        0.11       27.16     58.78 o 
 -10   3   3     1327.38     1521.16    169.81 o 
  -9   3   3       47.33       49.55     34.30 o 
  -8   3   3      764.54      826.67     81.27 o 
  -7   3   3      343.79      318.77     35.38 o 
  -6   3   3      241.38      248.89     27.96 o 
  -5   3   3       94.76       71.98     31.16 o 
  -4   3   3      444.84      497.10     23.01 o 
  -3   3   3       10.18       11.08     15.43 o 
  -2   3   3      902.96      846.88     44.64 o 
  -1   3   3      261.53      246.30     23.15 o 
   0   3   3      600.81      585.20     33.96 o 
   1   3   3       14.94       55.64     20.75 o 
   2   3   3    10035.55    11119.94    198.15 o 
   3   3   3      147.98      168.88     20.39 o 
   4   3   3    15189.44    15874.31    277.51 o 
   5   3   3       35.80       19.15     14.53 o 
   6   3   3      339.88      295.98     40.77 o 
   7   3   3      139.64      152.14     40.14 o 
   8   3   3      748.24      761.90     74.28 o 
   9   3   3       13.52       71.44     43.35 o 
  10   3   3        0.12       26.58     42.85 o 
  11   3   3       13.08      144.05     60.18 o 
  12   3   3       25.34       21.54     39.08 o 
  13   3   3        1.05       84.15     90.20 o 
 -13   4   3       21.23       34.79     81.73 o 
 -12   4   3        1.59      149.02     77.32 o 
 -11   4   3      239.83      456.58     96.87 o 
 -10   4   3       12.99       41.19     80.37 o 
  -9   4   3     1556.46     1485.94    138.13 o 
  -8   4   3        2.47        6.08     23.93 o 
  -7   4   3      295.36      212.48     32.40 o 
  -6   4   3        0.15       25.09     40.73 o 
  -5   4   3      394.88      341.35     30.41 o 
  -4   4   3     2569.27     2703.26    104.79 o 
  -3   4   3      475.45      438.87     39.59 o 
  -2   4   3     1027.28     1033.60     38.66 o 
  -1   4   3      482.15      434.88     26.87 o 
   0   4   3     2109.26     2250.13     84.12 o 
   1   4   3     2201.96     2272.70     72.93 o 
   2   4   3      354.75      392.43     32.87 o 
   3   4   3    17008.32    18011.41    339.77 o 
   4   4   3     2028.47     2009.95     74.70 o 
   5   4   3     4893.32     4866.00    133.15 o 
   6   4   3       41.74       58.96     25.94 o 
   7   4   3      197.08      226.76     49.03 o 
   8   4   3      171.61      198.96     54.00 o 
   9   4   3       68.00      149.09     57.29 o 
  10   4   3        3.16       48.47     48.29 o 
  11   4   3       60.12       11.24     49.93 o 
  12   4   3       32.51       19.43     51.76 o 
  13   4   3        4.23      -48.06     72.66 o 
 -12   5   3       63.71      217.95    141.13 o 
 -11   5   3       11.41      147.21     99.98 o 
 -10   5   3      161.33      216.97     94.16 o 
  -9   5   3      144.89      224.45     75.87 o 
  -8   5   3     1120.74     1165.33    112.52 o 
  -7   5   3       42.80      126.84     52.52 o 
  -6   5   3      244.77      253.36     44.94 o 
  -5   5   3       14.40       33.72     28.98 o 
  -4   5   3      271.22      271.62     44.16 o 
  -3   5   3     3090.09     3064.94    121.96 o 
  -2   5   3      439.40      380.71     30.59 o 
  -1   5   3      133.80      159.85     27.92 o 
   0   5   3     1943.45     2004.26     75.29 o 
   1   5   3       20.36       56.89     22.54 o 
   2   5   3     3034.58     2979.19    102.83 o 
   3   5   3      535.52      527.93     42.65 o 
   4   5   3     1945.48     1862.89     83.90 o 
   5   5   3      629.79      646.59     51.19 o 
   6   5   3     1753.38     1597.11     93.72 o 
   7   5   3      618.25      491.51     65.28 o 
   8   5   3       57.91      112.99     46.73 o 
   9   5   3       49.36      150.91     61.00 o 
  10   5   3       59.10       92.87     72.54 o 
  11   5   3      241.58      365.15     85.69 o 
  12   5   3       11.69       11.11     75.82 o 
 -11   6   3       29.72       30.38     73.80 o 
 -10   6   3       12.46       80.22     88.35 o 
  -9   6   3       32.70      110.78     89.52 o 
  -8   6   3      112.45       36.92     57.25 o 
  -7   6   3      442.65      410.55     86.56 o 
  -6   6   3        2.30       55.03     38.18 o 
  -5   6   3        7.16      128.93     74.84 o 
  -4   6   3      199.91      187.84     52.13 o 
  -3   6   3      169.59      240.64     52.59 o 
  -2   6   3      370.13      310.43     51.74 o 
  -1   6   3     2061.72     1972.98     85.60 o 
   0   6   3       17.47       64.71     35.69 o 
   1   6   3     4240.95     4379.62    162.14 o 
   2   6   3      216.00      256.46     37.44 o 
   3   6   3        7.94       63.73     30.06 o 
   4   6   3      642.13      559.72     51.66 o 
   5   6   3       27.31       72.70     55.32 o 
   6   6   3       43.01       71.46     35.30 o 
   7   6   3      309.71      460.57     71.79 o 
   8   6   3      211.30      209.90     64.15 o 
   9   6   3       42.66      215.89     98.70 o 
  10   6   3      214.01      367.08    102.93 o 
  11   6   3      111.17      181.54     94.96 o 
  -9   7   3        9.53        1.27     65.84 o 
  -8   7   3       48.40      153.00     82.62 o 
  -7   7   3       71.78       75.20     57.89 o 
  -6   7   3      178.89      156.13     47.11 o 
  -5   7   3       38.66       73.34     50.09 o 
  -4   7   3      187.44      231.72     56.87 o 
  -3   7   3        2.85      156.75     57.32 o 
  -2   7   3      124.03      250.89     78.16 o 
  -1   7   3      421.54      392.04     61.77 o 
   0   7   3      804.79      725.67     60.49 o 
   1   7   3      348.86      376.12     50.98 o 
   2   7   3      408.48      412.62     51.68 o 
   3   7   3       11.67      -15.08     28.18 o 
   4   7   3      109.23       87.15     39.13 o 
   5   7   3       71.99      128.29     59.35 o 
   6   7   3      477.63      401.83     98.07 o 
   7   7   3      147.99      140.91     78.58 o 
   8   7   3       15.74      130.69     84.40 o 
   9   7   3       47.97      167.66     90.49 o 
  -7   8   3        5.95      473.49    188.32 o 
  -6   8   3      115.82       71.12     90.07 o 
  -5   8   3       26.29      101.83     98.26 o 
  -4   8   3       16.10       19.79     70.96 o 
  -3   8   3      114.43      233.94     87.77 o 
  -2   8   3       77.36      230.55     66.24 o 
  -1   8   3       53.66      182.19     61.09 o 
   0   8   3      379.28      408.61     75.95 o 
   1   8   3      178.73      243.90     60.65 o 
   2   8   3        2.34       90.60     58.49 o 
   3   8   3      412.06      479.82     77.02 o 
   4   8   3       30.16      163.52     63.20 o 
   5   8   3      379.24      332.49     77.11 o 
   6   8   3       30.88       28.13     84.15 o 
   7   8   3      179.81      250.72    118.28 o 
  -4   9   3      171.19      139.79     83.63 o 
  -3   9   3        5.25      109.40    106.30 o 
  -2   9   3       33.20       52.43     64.42 o 
  -1   9   3      140.96       97.28     81.01 o 
   0   9   3       28.22      -32.06    105.54 o 
   1   9   3      116.15      161.28     97.91 o 
   2   9   3      152.35      237.85    137.55 o 
   3   9   3       53.64       18.46     61.74 o 
 -14   0   4        4.33      143.45    189.94 o 
 -12   0   4      104.84      137.37     99.47 o 
 -10   0   4        2.56      219.93     64.11 o 
  -8   0   4      824.07      767.38     69.00 o 
  -6   0   4    24904.20    26924.25    625.86 o 
  -4   0   4     1224.63     1072.08     55.68 o 
  -2   0   4     1447.98     1375.36     75.15 o 
   0   0   4      630.18      701.83     29.41 o 
   2   0   4     3869.96     4088.93    106.14 o 
   4   0   4     4219.96     4365.26    178.75 o 
   6   0   4     3818.52     3678.09    128.64 o 
   8   0   4     4048.04     3366.35    304.11 o 
  10   0   4        8.01       46.17     75.68 o 
  12   0   4      266.13      293.02    133.73 o 
  14   0   4      330.43      285.72    160.67 o 
 -14   1   4        1.62      167.23    237.56 o 
 -13   1   4      171.09      186.77    112.37 o 
 -12   1   4       26.51      112.20    126.49 o 
 -11   1   4      150.17      187.77     51.96 o 
 -10   1   4     1163.30     1115.62     71.62 o 
  -9   1   4      795.48      750.37     66.21 o 
  -8   1   4       18.78       43.99     23.37 o 
  -7   1   4     2861.14     3001.81     97.84 o 
  -6   1   4      557.84      615.12     36.55 o 
  -5   1   4    12004.35    12382.37    247.20 o 
  -4   1   4       14.07       46.64     15.84 o 
  -3   1   4     1144.07     1174.52     35.68 o 
  -2   1   4     3268.56     3169.91     95.59 o 
  -1   1   4     1676.97     1561.16     48.56 o 
   0   1   4    22435.98    23283.66    288.14 o 
   1   1   4     1996.98     1898.57     45.01 o 
   2   1   4      247.77      258.51     16.03 o 
   3   1   4        9.12       24.40     19.40 o 
   4   1   4      569.61      579.95     49.78 o 
   5   1   4     1284.31     1293.60     41.78 o 
   6   1   4     2098.73     2007.91     65.32 o 
   7   1   4     1783.40     1847.97     84.26 o 
   8   1   4       90.12       91.28     31.07 o 
   9   1   4      550.48      497.47     52.21 o 
  10   1   4        0.09      135.61     60.46 o 
  11   1   4      594.00      684.92     99.96 o 
  12   1   4        8.88      -45.80     68.76 o 
  13   1   4      122.92      198.96     94.52 o 
  14   1   4        8.10      310.35    135.75 o 
 -14   2   4       16.59      240.60    116.20 o 
 -13   2   4        3.23       80.87     57.67 o 
 -12   2   4        3.26        2.53     39.29 o 
 -11   2   4       45.32       47.84     62.21 o 
 -10   2   4        1.96      102.72     45.38 o 
  -9   2   4     1008.53      964.86     77.96 o 
  -8   2   4     2642.80     2587.93     97.59 o 
  -7   2   4      416.28      439.46     35.42 o 
  -6   2   4     2327.41     2414.03     78.90 o 
  -5   2   4      854.86      874.14     39.84 o 
  -4   2   4     6093.52     6342.76    137.76 o 
  -3   2   4     1067.45     1150.80     63.84 o 
  -2   2   4     7670.75     7352.02    142.67 o 
  -1   2   4      625.88      643.35     20.89 o 
   0   2   4      647.35      626.58     18.05 o 
   1   2   4    10331.24    10346.35    153.33 o 
   2   2   4      609.23      595.88     31.50 o 
   3   2   4       54.30       77.68     14.41 o 
   4   2   4      408.23      379.70     24.14 o 
   5   2   4      337.45      350.62     35.30 o 
   6   2   4     1379.71     1390.56     72.75 o 
   7   2   4        2.93       -2.04     25.99 o 
   8   2   4     1194.14     1229.56     81.32 o 
   9   2   4      131.20       99.37     40.36 o 
  10   2   4      791.36      776.70     74.27 o 
  11   2   4      131.92      234.71     90.11 o 
  12   2   4      364.90      435.90     99.31 o 
  13   2   4       97.11      223.58     93.29 o 
 -13   3   4        0.24       93.96     79.66 o 
 -12   3   4       39.05       56.43     58.18 o 
 -11   3   4       72.13      187.66     58.71 o 
 -10   3   4      114.26      138.22     70.07 o 
  -9   3   4      853.05     1020.59    126.20 o 
  -8   3   4        6.03       35.21     26.74 o 
  -7   3   4       13.59       76.25     27.93 o 
  -6   3   4      665.56      755.03     42.45 o 
  -5   3   4      918.71      876.87     45.50 o 
  -4   3   4      494.45      520.80     39.25 o 
  -3   3   4    16527.43    16193.51    567.24 o 
  -2   3   4      149.93      133.27     19.00 o 
  -1   3   4     2357.78     2402.61     88.29 o 
   0   3   4     6907.74     7492.11    144.19 o 
   1   3   4     4102.55     4200.65     92.24 o 
   2   3   4     1526.77     1447.57     50.30 o 
   3   3   4     1639.76     1675.20     57.73 o 
   4   3   4      174.97      201.67     23.76 o 
   5   3   4     3373.15     3127.22     88.16 o 
   6   3   4      440.70      444.28     46.58 o 
   7   3   4      143.03      234.38     47.05 o 
   8   3   4       10.99       15.91     44.68 o 
   9   3   4     2509.97     2389.96    131.85 o 
  10   3   4       25.85       54.95     54.04 o 
  11   3   4      711.61      685.38     89.17 o 
  12   3   4       23.92       57.03     79.35 o 
  13   3   4        1.51      252.52    130.22 o 
 -13   4   4       11.22      207.46    152.36 o 
 -12   4   4        8.76        3.02     69.51 o 
 -11   4   4      195.05      288.36     84.83 o 
 -10   4   4      291.84      331.63     74.45 o 
  -9   4   4      154.29      240.86     68.57 o 
  -8   4   4      263.62      346.68     52.12 o 
  -7   4   4       45.36       86.03     32.47 o 
  -6   4   4        9.38       28.92     27.62 o 
  -5   4   4        0.14       12.01     23.63 o 
  -4   4   4     3529.85     3145.61    133.44 o 
  -3   4   4     3533.00     3720.19    124.39 o 
  -2   4   4     5434.13     5346.57    151.99 o 
  -1   4   4       85.25      104.96     16.04 o 
   0   4   4      708.43      858.63     53.85 o 
   1   4   4      442.00      447.17     36.22 o 
   2   4   4      698.38      707.84     41.66 o 
   3   4   4     6670.42     6951.58    169.69 o 
   4   4   4     1162.00     1188.65     60.14 o 
   5   4   4      149.85      170.46     29.32 o 
   6   4   4     1115.96     1015.27     54.43 o 
   7   4   4       46.82       92.44     40.76 o 
   8   4   4      946.00      914.24     88.64 o 
   9   4   4        2.61       67.51     54.02 o 
  10   4   4      845.18      812.18     98.89 o 
  11   4   4       57.62       33.57     53.26 o 
  12   4   4       39.05       95.63     63.65 o 
 -12   5   4       22.64      -14.52     66.96 o 
 -11   5   4        7.37      100.28    143.44 o 
 -10   5   4      261.41      357.39    164.26 o 
  -9   5   4      124.01      193.39     72.59 o 
  -8   5   4      118.12      160.69     49.10 o 
  -7   5   4     1423.31     1346.27    114.53 o 
  -6   5   4       38.88       -6.76     30.29 o 
  -5   5   4     1599.92     1596.20     93.08 o 
  -4   5   4       11.57      -18.90     26.25 o 
  -3   5   4      688.95      714.55     56.17 o 
  -2   5   4     1110.49     1071.89     66.56 o 
  -1   5   4     2142.59     2150.89     75.97 o 
   0   5   4       31.66       88.49     26.12 o 
   1   5   4       77.74      110.94     42.55 o 
   2   5   4        4.99       -5.20     25.45 o 
   3   5   4      339.47      292.74     36.25 o 
   4   5   4      322.85      255.41     39.72 o 
   5   5   4       41.54       97.78     87.68 o 
   6   5   4       74.34       68.81     40.00 o 
   7   5   4      267.04      389.42     60.00 o 
   8   5   4      223.50      243.11     65.90 o 
   9   5   4      328.82      353.04     75.74 o 
  10   5   4      119.38      200.19     76.49 o 
  11   5   4      140.33      302.53     91.60 o 
 -11   6   4       11.70       55.16     80.21 o 
 -10   6   4       77.23       42.90     71.44 o 
  -9   6   4      123.83      152.84     78.07 o 
  -8   6   4      153.61      140.22    136.58 o 
  -7   6   4      173.54      341.77     56.25 o 
  -6   6   4     1683.18     1517.96    102.77 o 
  -5   6   4        6.96        3.82     34.50 o 
  -4   6   4     1060.07     1104.83     84.51 o 
  -3   6   4      202.97      262.07     48.70 o 
  -2   6   4      952.70     1010.83     74.07 o 
  -1   6   4       69.24      115.15     27.64 o 
   0   6   4      390.99      424.19     42.50 o 
   1   6   4      217.09      288.54     40.37 o 
   2   6   4      368.89      348.13     41.15 o 
   3   6   4      343.97      384.87     47.21 o 
   4   6   4       27.98       14.26     26.43 o 
   5   6   4      110.54      139.68     55.69 o 
   6   6   4      895.12      857.77     67.01 o 
   7   6   4       26.24       64.55     47.84 o 
   8   6   4      418.16      464.19     79.65 o 
   9   6   4        4.75      -11.73     82.08 o 
  10   6   4       44.60      406.29    172.90 o 
  -9   7   4        6.74       99.99     93.82 o 
  -8   7   4       57.77      133.73     86.89 o 
  -7   7   4      833.59      809.92    108.91 o 
  -6   7   4       32.13       51.82     63.59 o 
  -5   7   4      604.41      587.87     80.37 o 
  -4   7   4       69.35       80.49     48.71 o 
  -3   7   4       11.26       53.15     96.87 o 
  -2   7   4      246.11      279.31     57.84 o 
  -1   7   4      781.10      810.66     80.60 o 
   0   7   4      594.13      612.94     63.24 o 
   1   7   4      230.86      216.04     41.60 o 
   2   7   4      313.88      336.76     49.78 o 
   3   7   4       19.34       17.03     29.15 o 
   4   7   4       83.13       71.48     42.32 o 
   5   7   4      107.06       59.40     40.86 o 
   6   7   4       42.14      154.01     69.61 o 
   7   7   4     1213.80     1208.65    142.56 o 
   8   7   4      118.72      339.31     97.72 o 
   9   7   4      138.64      150.68    113.29 o 
  -7   8   4      356.71      514.35    121.42 o 
  -6   8   4      116.51      185.91     78.85 o 
  -5   8   4        1.53       48.66     73.28 o 
  -4   8   4      347.52      348.35     98.23 o 
  -3   8   4        4.37        1.24     48.99 o 
  -2   8   4       27.23       95.90     62.29 o 
  -1   8   4      128.65      221.96     72.47 o 
   0   8   4        9.54       22.97     49.03 o 
   1   8   4      518.34      565.65     82.45 o 
   2   8   4      191.50      271.98     79.42 o 
   3   8   4       52.47      137.50     57.65 o 
   4   8   4        0.34       85.09     73.24 o 
   5   8   4        8.52       -2.16     58.70 o 
   6   8   4       23.15       56.57     81.76 o 
   7   8   4       91.16      237.34    145.01 o 
  -3   9   4      302.79      427.68    145.84 o 
  -2   9   4        9.57      -34.84     86.13 o 
  -1   9   4       14.35       14.33     52.75 o 
   0   9   4       23.70       92.75     69.25 o 
   1   9   4       49.03      216.54     95.50 o 
   2   9   4        5.37      -32.62     67.51 o 
   3   9   4       16.77       -3.69     57.51 o 
 -13   0   5     1269.86     1368.17    227.27 o 
 -11   0   5     1357.29     1152.94    116.20 o 
  -9   0   5      440.61      582.98     71.98 o 
  -7   0   5      388.15      348.70     50.56 o 
  -5   0   5     2645.75     2608.05    123.64 o 
  -3   0   5      859.67      771.52     58.63 o 
  -1   0   5    13519.67    14485.14    258.14 o 
   1   0   5    34787.26    35359.51    529.30 o 
   3   0   5      305.46      304.97     33.33 o 
   5   0   5      119.03      187.57     48.90 o 
   7   0   5      207.48      185.35     52.11 o 
   9   0   5        7.99       31.87     67.92 o 
  11   0   5       12.54       47.15    126.88 o 
  13   0   5      824.43      458.71    271.52 o 
 -14   1   5      210.36      314.44    106.95 o 
 -13   1   5        0.38       88.94     97.44 o 
 -12   1   5     1216.92     1334.76    113.02 o 
 -11   1   5      199.49       72.63     46.01 o 
 -10   1   5      503.76      457.19     66.48 o 
  -9   1   5       46.95      176.95     50.83 o 
  -8   1   5      324.56      302.98     39.31 o 
  -7   1   5     1699.93     1642.33     76.19 o 
  -6   1   5       49.13       59.33     19.46 o 
  -5   1   5      115.35      122.81     24.43 o 
  -4   1   5       37.41       58.14     18.37 o 
  -3   1   5     2892.55     3235.32    102.94 o 
  -2   1   5      647.53      579.67     22.58 o 
  -1   1   5      473.64      478.31     25.83 o 
   0   1   5    14543.21    15287.99    228.75 o 
   1   1   5       21.26       24.09      7.42 o 
   2   1   5     5249.91     5214.42     97.37 o 
   3   1   5     1006.62     1022.98     47.36 o 
   4   1   5     1684.39     1764.13     54.93 o 
   5   1   5      358.61      379.03     25.32 o 
   6   1   5      641.91      600.90     31.99 o 
   7   1   5     2201.70     2131.97    130.64 o 
   8   1   5       47.05       81.32     36.46 o 
   9   1   5        3.68       23.23     39.38 o 
  10   1   5       74.82      114.05     47.72 o 
  11   1   5      103.00      192.39     76.25 o 
  12   1   5      212.77      240.24     95.51 o 
  13   1   5       10.00       92.81    109.53 o 
 -14   2   5        9.67      159.55     91.02 o 
 -13   2   5        6.03       49.94     98.25 o 
 -12   2   5       60.92      120.81     89.62 o 
 -11   2   5      381.89      340.58     67.13 o 
 -10   2   5      144.68      172.09     55.38 o 
  -9   2   5     1374.99     1308.03     76.37 o 
  -8   2   5      129.58      207.87     59.47 o 
  -7   2   5      257.51      271.62     31.55 o 
  -6   2   5     2214.78     2113.16     74.76 o 
  -5   2   5       10.56       47.19     27.81 o 
  -4   2   5      520.61      554.80     27.67 o 
  -3   2   5     5690.18     5518.93    106.80 o 
  -2   2   5        1.05       -1.01      9.43 o 
  -1   2   5     2255.35     2162.72     60.01 o 
   0   2   5       29.92       29.03     11.57 o 
   1   2   5     1426.69     1341.86     37.92 o 
   2   2   5       20.95       11.23     12.88 o 
   3   2   5     6825.25     7142.39    150.58 o 
   4   2   5      456.64      422.67     26.64 o 
   5   2   5     1785.15     1723.77     56.67 o 
   6   2   5     1205.12     1084.01     66.36 o 
   7   2   5       35.64       20.31     27.19 o 
   8   2   5      355.23      349.80     50.19 o 
   9   2   5       15.47      -15.55     27.27 o 
  10   2   5      210.15      357.94     56.89 o 
  11   2   5      364.00      400.96     89.37 o 
  12   2   5        1.24      115.91     99.39 o 
  13   2   5       38.25       54.87     83.40 o 
 -13   3   5       59.12      233.11     88.27 o 
 -12   3   5        5.32       70.51     94.61 o 
 -11   3   5       12.86       58.93     88.18 o 
 -10   3   5      526.07      568.31     64.92 o 
  -9   3   5      158.06      202.19     41.27 o 
  -8   3   5      106.84      123.37     31.37 o 
  -7   3   5       44.95       35.02     28.10 o 
  -6   3   5      557.94      529.57     34.42 o 
  -5   3   5      819.50      827.00     37.37 o 
  -4   3   5     1610.84     1547.35     66.51 o 
  -3   3   5      583.67      623.09     48.52 o 
  -2   3   5    13889.30    13792.29    264.43 o 
  -1   3   5       12.48       17.05     10.80 o 
   0   3   5     1652.84     1698.16     48.62 o 
   1   3   5       36.58       77.47     24.16 o 
   2   3   5     5198.74     5257.48    117.93 o 
   3   3   5       40.95       46.16     16.90 o 
   4   3   5     3602.53     3526.08     98.42 o 
   5   3   5      127.76      146.65     27.86 o 
   6   3   5      589.16      615.81     56.50 o 
   7   3   5      293.15      313.49     56.86 o 
   8   3   5      241.83      271.93     52.63 o 
   9   3   5       23.18       70.34     42.78 o 
  10   3   5      142.37      238.68     62.00 o 
  11   3   5       12.31        0.93     35.59 o 
  12   3   5      204.93      308.43     76.21 o 
  13   3   5        1.94      118.80     88.68 o 
 -13   4   5       72.97       76.49     76.75 o 
 -12   4   5        1.56       93.39     71.91 o 
 -11   4   5       60.09      192.90    108.84 o 
 -10   4   5      141.08      196.96     72.02 o 
  -9   4   5      149.25      155.89     51.99 o 
  -8   4   5      174.47      153.60     44.38 o 
  -7   4   5        1.29       -0.56     24.48 o 
  -6   4   5       26.33      124.37     43.33 o 
  -5   4   5      225.30      110.79     36.83 o 
  -4   4   5      649.69      580.40     46.71 o 
  -3   4   5     3997.74     4101.21    133.32 o 
  -2   4   5       38.88       22.62     21.97 o 
  -1   4   5     4072.98     4028.22    110.71 o 
   0   4   5     1134.72     1127.13     68.72 o 
   1   4   5     2761.35     2842.71     84.15 o 
   2   4   5      326.65      363.67     31.56 o 
   3   4   5     5606.11     5895.82    153.86 o 
   4   4   5      464.78      469.27     38.92 o 
   5   4   5     1465.91     1482.54     68.68 o 
   6   4   5      118.40      135.90     43.52 o 
   7   4   5      117.30      158.60     47.94 o 
   8   4   5        0.68      -15.27     38.42 o 
   9   4   5      103.38      174.68     53.75 o 
  10   4   5      303.43      348.00     75.70 o 
  11   4   5       53.24       99.77     65.61 o 
  12   4   5       79.00      131.23     78.75 o 
 -12   5   5       84.59      170.33    108.62 o 
 -11   5   5        2.25      102.72     76.90 o 
 -10   5   5       58.91      132.32     72.44 o 
  -9   5   5      452.67      494.47     88.99 o 
  -8   5   5       74.76      134.88     51.54 o 
  -7   5   5       27.71       35.52     54.86 o 
  -6   5   5       98.52      139.79     95.66 o 
  -5   5   5        1.74       67.93     43.00 o 
  -4   5   5      552.56      510.46     56.22 o 
  -3   5   5     1981.06     2010.09     99.04 o 
  -2   5   5     2151.91     2107.32     98.02 o 
  -1   5   5       49.37       68.39     27.37 o 
   0   5   5     2650.26     2508.68     86.64 o 
   1   5   5        2.02       50.94     38.79 o 
   2   5   5     2396.29     2267.54     90.01 o 
   3   5   5      615.00      626.50     49.69 o 
   4   5   5     1434.32     1471.07     76.58 o 
   5   5   5       58.28      130.82     36.19 o 
   6   5   5      139.11      158.14     34.67 o 
   7   5   5       76.62      140.12     83.26 o 
   8   5   5       30.77       16.92     39.63 o 
   9   5   5      241.67      292.45     90.38 o 
  10   5   5       73.44      -16.15     62.76 o 
  11   5   5       50.71      219.38    129.89 o 
 -11   6   5        3.75      -11.70     71.60 o 
 -10   6   5        9.31      113.96    201.18 o 
  -9   6   5        4.35       67.40     90.25 o 
  -8   6   5       50.71      139.22     82.02 o 
  -7   6   5      159.42      207.79     52.67 o 
  -6   6   5        6.31      100.81     66.37 o 
  -5   6   5      317.85      274.93     54.18 o 
  -4   6   5      105.10      203.54     69.40 o 
  -3   6   5       23.89       79.29     60.96 o 
  -2   6   5      242.96      181.71     64.41 o 
  -1   6   5     1006.59      978.60     74.72 o 
   0   6   5        1.86       64.60     30.13 o 
   1   6   5     2056.28     2034.06     89.34 o 
   2   6   5        6.20       20.29     28.75 o 
   3   6   5      649.55      538.27     54.03 o 
   4   6   5     1049.76     1051.37     70.76 o 
   5   6   5     2035.46     1942.37    101.41 o 
   6   6   5        0.78      123.85     85.90 o 
   7   6   5      220.64      195.16     65.65 o 
   8   6   5        1.06      -26.58     53.89 o 
   9   6   5       32.13       20.87     50.10 o 
  10   6   5       51.63       98.90     83.22 o 
  -9   7   5       10.51       49.72     73.18 o 
  -8   7   5        2.31      132.12    105.30 o 
  -7   7   5      221.91      303.07    101.63 o 
  -6   7   5        6.98       68.07     71.70 o 
  -5   7   5        4.03      -28.02     50.57 o 
  -4   7   5        5.01      -17.66     39.80 o 
  -3   7   5        4.39      135.94     49.54 o 
  -2   7   5       14.05      103.02     56.47 o 
  -1   7   5      346.83      469.57     67.74 o 
   0   7   5     2057.02     2114.36    123.74 o 
   1   7   5        1.27       77.71     42.55 o 
   2   7   5     1548.76     1565.89    108.34 o 
   3   7   5       19.43       41.90     39.67 o 
   4   7   5      341.56      352.61     53.53 o 
   5   7   5        5.88       87.35     47.21 o 
   6   7   5      252.78      274.86     63.66 o 
   7   7   5      298.41      233.98     69.22 o 
   8   7   5        1.13      161.50     89.40 o 
   9   7   5       43.84      153.83     94.91 o 
  -7   8   5        4.18      146.07    210.56 o 
  -6   8   5      564.74      562.53    133.71 o 
  -5   8   5        0.44      -60.72     61.18 o 
  -4   8   5       45.77      -25.12     51.67 o 
  -3   8   5      188.59      170.96     66.97 o 
  -2   8   5        2.54      187.65     87.16 o 
  -1   8   5      323.06      360.88     75.46 o 
   0   8   5        2.24       55.29     81.59 o 
   1   8   5      592.60      689.93     85.63 o 
   2   8   5       64.35      217.56     59.55 o 
   3   8   5       85.32      133.24     49.36 o 
   4   8   5       75.66      203.04     65.38 o 
   5   8   5        0.93       91.92    136.50 o 
   6   8   5       62.06       75.26     76.17 o 
  -3   9   5       11.99       25.53     76.35 o 
  -2   9   5      257.76      228.40    114.79 o 
  -1   9   5        8.22       15.36     71.90 o 
   0   9   5        1.38      -47.71    100.84 o 
   1   9   5      105.70      118.02    164.71 o 
   2   9   5       27.37      -19.61     73.36 o 
 -14   0   6       33.84      255.85    232.61 o 
 -12   0   6       18.49       22.09    107.27 o 
 -10   0   6      185.64      195.61     57.94 o 
  -8   0   6      561.46      554.82     68.17 o 
  -6   0   6    17059.08    18220.54    482.54 o 
  -4   0   6     9468.65     9675.95    255.95 o 
  -2   0   6     1153.21     1170.08     53.37 o 
   0   0   6     1907.35     1840.88     89.65 o 
   2   0   6     4570.53     4305.86    130.29 o 
   4   0   6      384.24      369.85     36.15 o 
   6   0   6     4203.10     3948.66    149.63 o 
   8   0   6     2583.82     2300.26    228.59 o 
  10   0   6      591.37      639.33    132.62 o 
  12   0   6      570.83      685.85    161.88 o 
 -14   1   6        3.77      180.33    161.52 o 
 -13   1   6       88.80      210.08    110.39 o 
 -12   1   6      101.60      118.48     74.38 o 
 -11   1   6       91.80      100.41     54.67 o 
 -10   1   6        1.83       81.76     43.06 o 
  -9   1   6      148.45      206.31     39.93 o 
  -8   1   6      117.46      113.81     37.79 o 
  -7   1   6     3884.14     3914.99    122.25 o 
  -6   1   6      874.91      889.57     54.87 o 
  -5   1   6     3832.73     4022.27    104.96 o 
  -4   1   6       47.62       68.48     15.97 o 
  -3   1   6     2604.61     2662.14     81.01 o 
  -2   1   6     1239.47     1201.96     45.03 o 
  -1   1   6       89.94       91.46      9.61 o 
   0   1   6     5007.72     5114.53    148.24 o 
   1   1   6     2455.06     2438.54     54.23 o 
   2   1   6     1505.69     1484.07     44.85 o 
   3   1   6      918.06      865.23     63.59 o 
   4   1   6       69.72      112.29     22.76 o 
   5   1   6     1979.50     1858.05     62.19 o 
   6   1   6        2.11        6.35     16.64 o 
   7   1   6     6939.85     6616.87    178.82 o 
   8   1   6      688.17      559.49     56.59 o 
   9   1   6      792.14      796.85     96.02 o 
  10   1   6      494.95      395.69     60.27 o 
  11   1   6      101.69      166.69     71.59 o 
  12   1   6        6.97       97.18     87.05 o 
  13   1   6       43.74      149.85     95.48 o 
 -14   2   6        0.17      -79.71    129.99 o 
 -13   2   6       52.42      181.97    112.78 o 
 -12   2   6      119.60       79.21     57.37 o 
 -11   2   6        7.78      -74.01     49.34 o 
 -10   2   6     2074.91     1957.43     98.00 o 
  -9   2   6        0.05       23.20     30.14 o 
  -8   2   6      999.14     1068.15     64.62 o 
  -7   2   6      466.64      538.69     53.37 o 
  -6   2   6      534.25      555.90     39.30 o 
  -5   2   6     1477.99     1504.69     55.79 o 
  -4   2   6     2234.86     2239.29     63.72 o 
  -3   2   6      702.88      681.12     28.02 o 
  -2   2   6      284.94      309.19     23.52 o 
  -1   2   6      968.33      992.09     40.79 o 
   0   2   6      143.34      160.68     24.06 o 
   1   2   6     6708.47     7225.56    119.56 o 
   2   2   6     2143.63     2210.82     60.39 o 
   3   2   6      451.72      439.42     27.64 o 
   4   2   6    11103.61    11184.90    215.40 o 
   5   2   6       16.78       35.48     16.68 o 
   6   2   6     2138.11     1839.36    131.73 o 
   7   2   6       39.91      150.67     43.95 o 
   8   2   6     1148.87     1217.44    105.12 o 
   9   2   6        9.57       20.70     36.05 o 
  10   2   6      327.19      345.46     60.91 o 
  11   2   6       84.09       87.17     56.90 o 
  12   2   6        9.52      228.20     98.39 o 
  13   2   6       83.60       69.49     75.56 o 
 -13   3   6        0.41      160.12     86.76 o 
 -12   3   6       19.25       72.18     72.35 o 
 -11   3   6      218.21      150.47     52.94 o 
 -10   3   6       52.80       52.62     34.02 o 
  -9   3   6     2686.51     2561.48    153.28 o 
  -8   3   6      328.75      295.50     45.55 o 
  -7   3   6      906.09      905.36     68.98 o 
  -6   3   6       39.49       73.13     36.85 o 
  -5   3   6     1899.48     1852.49    108.26 o 
  -4   3   6      355.46      310.98     51.04 o 
  -3   3   6     4353.54     4248.88    120.33 o 
  -2   3   6      323.77      287.16     23.86 o 
  -1   3   6        0.62       47.47     77.35 o 
   0   3   6      286.72      225.88     19.55 o 
   1   3   6      505.02      576.10     30.22 o 
   2   3   6      606.61      582.61     36.21 o 
   3   3   6     2215.87     2127.49     70.19 o 
   4   3   6        0.44       39.79     47.64 o 
   5   3   6     5080.89     4870.07    131.34 o 
   6   3   6        0.35       88.94     38.71 o 
   7   3   6       11.69       26.70     44.87 o 
   8   3   6      107.34      231.61     51.40 o 
   9   3   6      555.56      565.98     65.34 o 
  10   3   6       16.75      141.41     52.07 o 
  11   3   6      171.92      261.95     83.03 o 
  12   3   6        2.83      195.34    107.50 o 
  13   3   6        0.78      168.40    117.19 o 
 -13   4   6        0.04      217.25    103.80 o 
 -12   4   6        9.64      340.17     99.00 o 
 -11   4   6      111.54      195.50    157.12 o 
 -10   4   6      548.49      490.92     86.95 o 
  -9   4   6       23.81       93.23     39.32 o 
  -8   4   6     2403.29     2488.46    128.87 o 
  -7   4   6       95.49      160.91     41.36 o 
  -6   4   6     1091.00      958.30     68.67 o 
  -5   4   6       68.52      109.06     30.44 o 
  -4   4   6      731.46      655.41     50.73 o 
  -3   4   6        6.78       10.68     30.96 o 
  -2   4   6      723.43      821.26     48.67 o 
  -1   4   6        6.50       51.41     16.81 o 
   0   4   6      894.22      894.98     45.25 o 
   1   4   6      128.48      130.66     21.51 o 
   2   4   6      122.47      117.16     25.94 o 
   3   4   6     1031.18     1005.25     54.93 o 
   4   4   6     3334.66     3331.79    110.80 o 
   5   4   6      435.63      402.09     37.94 o 
   6   4   6     1010.63     1002.42     56.57 o 
   7   4   6      116.63      142.74     49.90 o 
   8   4   6      358.69      371.01     70.05 o 
   9   4   6       98.33       40.74     53.14 o 
  10   4   6      403.68      425.98     82.30 o 
  11   4   6      213.40      305.20     86.57 o 
  12   4   6       30.56       88.55     74.54 o 
 -12   5   6        9.11       78.62     97.47 o 
 -11   5   6      166.80      577.87    107.35 o 
 -10   5   6       85.94       32.51     95.29 o 
  -9   5   6      621.09      550.88     88.10 o 
  -8   5   6      105.00      167.67     48.31 o 
  -7   5   6      577.09      537.74     65.01 o 
  -6   5   6      308.33      373.04     55.11 o 
  -5   5   6      375.85      413.43     52.93 o 
  -4   5   6      133.57      168.53     40.62 o 
  -3   5   6      953.18      991.68     70.98 o 
  -2   5   6      618.97      585.10     51.46 o 
  -1   5   6      221.60      215.06     24.41 o 
   0   5   6      437.47      457.54     59.93 o 
   1   5   6        9.22       26.36     22.40 o 
   2   5   6      319.94      297.74     35.40 o 
   3   5   6     1135.96     1095.72     64.56 o 
   4   5   6     1333.86     1231.57     68.79 o 
   5   5   6      710.14      709.58     57.33 o 
   6   5   6       76.91      114.28     53.20 o 
   7   5   6     1110.15     1154.81     95.13 o 
   8   5   6        5.34       72.77     58.64 o 
   9   5   6      366.02      443.25     82.80 o 
  10   5   6      240.09      356.25     89.60 o 
  11   5   6      162.94      268.99     88.08 o 
 -10   6   6        1.61      156.92    145.37 o 
  -9   6   6       67.02      139.70     82.63 o 
  -8   6   6      323.51      326.93     65.77 o 
  -7   6   6      110.00      123.69     49.06 o 
  -6   6   6     1697.36     1529.12    107.63 o 
  -5   6   6      290.83      295.60     54.90 o 
  -4   6   6       81.89      144.94     49.67 o 
  -3   6   6      604.89      655.25     64.88 o 
  -2   6   6       34.45       95.34     36.94 o 
  -1   6   6      546.08      502.28     60.46 o 
   0   6   6        3.86       60.28     64.21 o 
   1   6   6      170.93      145.81     32.28 o 
   2   6   6      273.60      376.22     44.30 o 
   3   6   6      197.59      223.61     43.46 o 
   4   6   6       61.55      142.08     42.24 o 
   5   6   6       25.06       82.73     58.09 o 
   6   6   6      280.37      386.74     65.81 o 
   7   6   6        9.17       38.58     48.89 o 
   8   6   6      895.71     1059.28    112.84 o 
   9   6   6      138.28       57.38     60.88 o 
  10   6   6       84.16       85.71     68.16 o 
  -9   7   6        3.71       66.29    119.55 o 
  -8   7   6       47.77       34.54    159.56 o 
  -7   7   6      206.28      122.24     63.22 o 
  -6   7   6        2.25       80.44     52.97 o 
  -5   7   6      478.44      434.34     70.46 o 
  -4   7   6       31.61      108.77     46.97 o 
  -3   7   6      157.54      326.39     80.11 o 
  -2   7   6       86.97      159.01     64.30 o 
  -1   7   6      195.72      176.54     58.78 o 
   0   7   6      422.61      361.61     62.27 o 
   1   7   6      275.49      289.25     46.07 o 
   2   7   6        2.22       35.12     68.22 o 
   3   7   6       12.86       30.35     44.41 o 
   4   7   6      250.67      271.51     52.98 o 
   5   7   6       96.39       79.86     47.63 o 
   6   7   6        0.07      119.24     68.19 o 
   7   7   6      375.03      420.39     81.56 o 
   8   7   6       33.08       20.04     65.86 o 
  -7   8   6        1.17       67.29    100.41 o 
  -6   8   6      197.16      189.96     96.64 o 
  -5   8   6      113.22      117.25     58.25 o 
  -4   8   6      233.98      143.36     77.48 o 
  -3   8   6        6.67       88.83     87.09 o 
  -2   8   6       90.52       92.12     64.91 o 
  -1   8   6      117.38      112.09     94.04 o 
   0   8   6        3.11      -40.18     49.16 o 
   1   8   6       65.16       79.97     52.86 o 
   2   8   6       32.07       87.50     56.69 o 
   3   8   6       17.03      167.35     76.09 o 
   4   8   6      303.26      300.21     59.94 o 
   5   8   6       26.35      126.42     87.53 o 
   6   8   6      588.41      569.45    139.13 o 
  -2   9   6        0.42       94.70    134.20 o 
  -1   9   6       54.11       79.80     92.94 o 
   0   9   6      285.75      335.05    141.71 o 
   1   9   6        1.60      217.89    133.54 o 
 -13   0   7      186.82      158.91    130.72 o 
 -11   0   7       33.60       24.42     52.97 o 
  -9   0   7      101.73      -22.74     39.21 o 
  -7   0   7      379.76      324.92     53.88 o 
  -5   0   7     1741.38     1528.52     84.61 o 
  -3   0   7       13.96        1.77     16.74 o 
  -1   0   7     3082.94     3180.08     99.78 o 
   1   0   7     4782.13     4517.60    179.17 o 
   3   0   7      213.69      166.59     28.30 o 
   5   0   7      361.73      419.43     50.89 o 
   7   0   7     1640.02     1633.22     98.58 o 
   9   0   7      342.10      499.20    132.78 o 
  11   0   7      143.91       62.33    140.98 o 
  13   0   7      180.93      396.70    170.60 o 
 -14   1   7       54.47       -1.23     78.11 o 
 -13   1   7      135.74      124.77     90.53 o 
 -12   1   7      234.46      245.81     64.96 o 
 -11   1   7       21.47      100.28     49.27 o 
 -10   1   7      170.57      162.44     40.85 o 
  -9   1   7      349.23      358.34     48.07 o 
  -8   1   7        9.97       25.11     27.58 o 
  -7   1   7       29.11       55.34     33.66 o 
  -6   1   7     2092.43     1957.08     75.83 o 
  -5   1   7       55.38       17.78     18.35 o 
  -4   1   7     2389.94     2274.12     89.61 o 
  -3   1   7     1819.21     2044.82     64.48 o 
  -2   1   7      529.72      470.60     24.76 o 
  -1   1   7     1304.54     1342.93     36.62 o 
   0   1   7    13251.26    12708.40    223.58 o 
   1   1   7     1831.08     1894.36     48.72 o 
   2   1   7     3661.29     3600.93     83.16 o 
   3   1   7      418.29      500.89     45.70 o 
   4   1   7      391.19      351.43     29.01 o 
   5   1   7       12.96      -21.85     21.53 o 
   6   1   7       32.94       43.02     28.82 o 
   7   1   7       58.23       40.23     21.75 o 
   8   1   7     1454.37     1191.45     81.15 o 
   9   1   7      167.20      178.62     51.86 o 
  10   1   7      116.13      293.44    103.72 o 
  11   1   7        5.89       87.42     67.92 o 
  12   1   7      221.70      369.46    152.23 o 
  13   1   7        3.92       44.37     78.19 o 
 -14   2   7        0.41      101.85    108.53 o 
 -13   2   7      158.44      407.14    142.29 o 
 -12   2   7      208.13      114.76     69.33 o 
 -11   2   7      291.44      202.60     47.80 o 
 -10   2   7        8.55       94.77     39.22 o 
  -9   2   7       23.54       72.02     31.02 o 
  -8   2   7        1.65       36.05     34.78 o 
  -7   2   7       20.03       27.89     28.74 o 
  -6   2   7     2386.30     2468.79     86.62 o 
  -5   2   7     2132.47     2204.90     72.33 o 
  -4   2   7       66.53       71.94     17.21 o 
  -3   2   7     8882.27     9682.03    169.00 o 
  -2   2   7       66.30       81.32     13.57 o 
  -1   2   7     8477.71     8718.31    181.56 o 
   0   2   7      139.07      132.00     19.68 o 
   1   2   7    11329.38    12477.94    222.96 o 
   2   2   7      314.91      280.20     28.40 o 
   3   2   7     3594.55     3670.54    106.97 o 
   4   2   7     5663.51     5521.80    135.72 o 
   5   2   7       91.45      129.31     30.01 o 
   6   2   7      552.86      511.95     46.95 o 
   7   2   7      306.34      270.41     46.31 o 
   8   2   7      567.01      541.95     77.43 o 
   9   2   7      582.38      510.93     79.53 o 
  10   2   7        0.50        7.14     40.11 o 
  11   2   7      438.28      439.94    108.19 o 
  12   2   7        0.16       50.89     79.72 o 
  13   2   7      177.87      156.00     97.76 o 
 -13   3   7        1.64      286.14    116.91 o 
 -12   3   7        3.48       -0.71     77.74 o 
 -11   3   7      185.68      283.84     80.36 o 
 -10   3   7      243.97      196.12     52.57 o 
  -9   3   7      114.18      221.32     81.63 o 
  -8   3   7       60.54      100.66     37.36 o 
  -7   3   7      470.63      432.80     39.25 o 
  -6   3   7        3.70       20.90     21.16 o 
  -5   3   7      324.41      357.91     46.29 o 
  -4   3   7     2879.43     2753.01    100.80 o 
  -3   3   7       13.34       19.38     31.80 o 
  -2   3   7    23416.43    24310.90    316.67 o 
  -1   3   7      173.09      180.35     32.36 o 
   0   3   7     1240.92     1234.82     36.66 o 
   1   3   7        4.79       35.29     20.67 o 
   2   3   7     1273.20     1217.52     50.44 o 
   3   3   7        8.45       25.13     19.11 o 
   4   3   7      307.91      318.57     37.29 o 
   5   3   7        6.79       54.64     27.82 o 
   6   3   7       44.30       75.35     30.16 o 
   7   3   7      340.80      357.19     64.17 o 
   8   3   7       57.39       49.12     78.15 o 
   9   3   7        0.89       98.35     90.15 o 
  10   3   7     1167.75     1112.98    107.60 o 
  11   3   7       40.86       43.17     54.22 o 
  12   3   7      171.26      169.19    129.64 o 
 -12   4   7        4.49      143.32     92.54 o 
 -11   4   7       12.95      227.34    100.82 o 
 -10   4   7      138.02      267.95     91.17 o 
  -9   4   7       23.93       91.65     56.46 o 
  -8   4   7       64.44      154.75     51.60 o 
  -7   4   7      167.76      193.15     43.63 o 
  -6   4   7      258.66      245.27     40.82 o 
  -5   4   7      258.14      256.82     41.34 o 
  -4   4   7      434.15      405.35     45.21 o 
  -3   4   7     6530.13     6462.35    187.55 o 
  -2   4   7       72.31       47.11     26.62 o 
  -1   4   7     2507.76     2373.42     67.97 o 
   0   4   7       17.11       46.30     21.83 o 
   1   4   7       67.08       98.60     19.42 o 
   2   4   7      355.38      381.32     33.77 o 
   3   4   7     1360.48     1344.71     63.57 o 
   4   4   7     1400.60     1522.14     99.54 o 
   5   4   7       53.91       95.10     37.52 o 
   6   4   7      225.92      216.55     45.52 o 
   7   4   7      426.55      358.93     58.74 o 
   8   4   7        1.20        6.72     34.11 o 
   9   4   7       25.64      -45.11     63.74 o 
  10   4   7        7.13       67.64     55.03 o 
  11   4   7      630.58      606.55    119.55 o 
  12   4   7       16.09       87.41     68.85 o 
 -11   5   7        0.21       93.38     78.13 o 
 -10   5   7       99.84      109.81     68.35 o 
  -9   5   7      277.85      198.91     63.25 o 
  -8   5   7      498.53      351.28     59.24 o 
  -7   5   7        3.16      120.08     45.98 o 
  -6   5   7      424.67      468.96     61.07 o 
  -5   5   7       12.45       91.30     50.11 o 
  -4   5   7      757.30      673.37     62.38 o 
  -3   5   7       29.00       88.62     51.97 o 
  -2   5   7      575.30      661.61     74.57 o 
  -1   5   7      250.13      203.14     44.03 o 
   0   5   7     3446.10     3417.89    109.26 o 
   1   5   7      655.05      615.32     47.82 o 
   2   5   7      741.14      743.88     60.09 o 
   3   5   7      105.82      133.98     34.11 o 
   4   5   7      834.13      807.59     59.64 o 
   5   5   7      270.01      361.65     44.83 o 
   6   5   7      537.99      451.84     67.53 o 
   7   5   7      242.12      212.59     60.71 o 
   8   5   7      246.75      269.70     65.01 o 
   9   5   7      207.25      284.07     72.24 o 
  10   5   7       29.31      170.20     97.81 o 
  11   5   7        4.21      -34.47     87.22 o 
 -10   6   7       20.22       58.51     73.97 o 
  -9   6   7        0.07       91.62    114.79 o 
  -8   6   7      144.63       96.91     52.75 o 
  -7   6   7      197.85      229.34     55.74 o 
  -6   6   7       47.65      168.83     57.19 o 
  -5   6   7     1333.49     1396.02    100.06 o 
  -4   6   7       23.87       71.96     39.51 o 
  -3   6   7      146.81      272.88     56.27 o 
  -2   6   7        3.14       32.35     33.34 o 
  -1   6   7      660.37      690.89     65.96 o 
   0   6   7       84.93      104.16     43.38 o 
   1   6   7     2465.68     2501.70    123.28 o 
   2   6   7      231.78      280.94     41.36 o 
   3   6   7      195.33      274.72     47.14 o 
   4   6   7      226.39      204.38     43.38 o 
   5   6   7      206.69      251.03     54.18 o 
   6   6   7      344.03      294.74     65.73 o 
   7   6   7      157.52       88.20     67.83 o 
   8   6   7       40.33      -16.65     47.47 o 
   9   6   7      114.29       97.52     67.14 o 
  10   6   7        1.29      119.87     81.33 o 
  -9   7   7        0.54       25.10     83.14 o 
  -8   7   7       12.83      264.06     91.56 o 
  -7   7   7      248.77      208.94     76.48 o 
  -6   7   7      344.28      372.72     72.26 o 
  -5   7   7      278.79      262.83     63.73 o 
  -4   7   7      177.02      173.81     54.29 o 
  -3   7   7        5.16       91.19     45.60 o 
  -2   7   7      308.28      334.34     82.06 o 
  -1   7   7       57.77       85.22     42.29 o 
   0   7   7      828.11      785.78     80.92 o 
   1   7   7      333.85      402.34     58.66 o 
   2   7   7      123.68      175.68     43.20 o 
   3   7   7      603.89      532.71     61.01 o 
   4   7   7       27.00       14.10     39.38 o 
   5   7   7      169.47      159.64     49.45 o 
   6   7   7       10.21      117.78     72.57 o 
   7   7   7      135.92       11.11     48.05 o 
   8   7   7       62.54       97.74     81.41 o 
  -6   8   7      135.93       96.48     89.92 o 
  -5   8   7       77.75       57.64     83.80 o 
  -4   8   7        0.32      188.14    100.59 o 
  -3   8   7      124.56      196.58     90.98 o 
  -2   8   7       81.41       55.20     94.74 o 
  -1   8   7      259.29      302.13    103.38 o 
   0   8   7       81.95      281.08    122.79 o 
   1   8   7      187.28      135.72    170.74 o 
   2   8   7      168.87      104.62     67.28 o 
   3   8   7      175.44      133.34     67.64 o 
   4   8   7       24.73      208.23    101.58 o 
   5   8   7        1.06       17.90     58.92 o 
 -14   0   8      127.19      141.77    132.33 o 
 -12   0   8      659.89      534.60    111.08 o 
 -10   0   8      362.05      462.89     78.01 o 
  -8   0   8      345.37      503.41    121.01 o 
  -6   0   8     1635.82     1599.20    101.28 o 
  -4   0   8      989.84     1109.46     68.93 o 
  -2   0   8     1067.24     1257.71     61.59 o 
   0   0   8     5339.38     5667.03    158.03 o 
   2   0   8    12806.11    14093.26    339.52 o 
   4   0   8     3016.38     3122.90    129.68 o 
   6   0   8     3916.52     3744.21    161.25 o 
   8   0   8     1779.06     1563.14    110.67 o 
  10   0   8       11.56       30.20    106.30 o 
  12   0   8       40.47       58.20    109.30 o 
 -14   1   8        3.85       98.63     87.11 o 
 -13   1   8       94.20      132.05     69.94 o 
 -12   1   8       19.75       31.65     42.43 o 
 -11   1   8      625.68      814.29     75.00 o 
 -10   1   8       22.22      115.99     40.10 o 
  -9   1   8      260.38      308.31     45.36 o 
  -8   1   8       11.97       48.39     29.33 o 
  -7   1   8     1041.66      996.22     58.87 o 
  -6   1   8      615.91      606.29     44.07 o 
  -5   1   8      771.98      759.17     43.34 o 
  -4   1   8       31.11       63.86     24.86 o 
  -3   1   8      785.44      776.65     35.52 o 
  -2   1   8     1464.76     1417.21     44.63 o 
  -1   1   8     1403.84     1514.77     56.97 o 
   0   1   8     3233.79     3460.58     71.92 o 
   1   1   8    21537.16    23703.67    328.61 o 
   2   1   8      448.86      530.72     30.62 o 
   3   1   8     1902.46     1789.96     70.14 o 
   4   1   8      202.77      268.91     28.87 o 
   5   1   8     1995.10     1957.26     72.52 o 
   6   1   8      236.76      220.11     35.37 o 
   7   1   8     2346.71     2242.94     90.15 o 
   8   1   8      277.65      249.40     46.62 o 
   9   1   8      249.53      287.57     53.29 o 
  10   1   8       81.37       75.15     89.92 o 
  11   1   8      115.35      251.98     83.08 o 
  12   1   8        7.73       71.23     70.66 o 
  13   1   8       10.82      -14.19     65.29 o 
 -13   2   8       10.68      148.44    102.99 o 
 -12   2   8      139.58       93.55     84.41 o 
 -11   2   8      112.83      162.75     49.62 o 
 -10   2   8      267.52      334.93     53.24 o 
  -9   2   8      599.92      468.71     51.38 o 
  -8   2   8      992.17     1046.13     65.98 o 
  -7   2   8       16.28       48.25     36.59 o 
  -6   2   8     1216.49     1193.79     91.03 o 
  -5   2   8     3936.10     4093.79    114.34 o 
  -4   2   8     1782.96     1782.85     61.63 o 
  -3   2   8      334.25      334.18     30.32 o 
  -2   2   8       10.91       20.78     24.28 o 
  -1   2   8      605.18      624.55     38.30 o 
   0   2   8      551.03      503.83     41.27 o 
   1   2   8       58.25       78.09     15.47 o 
   2   2   8     2100.01     2185.61     77.12 o 
   3   2   8       44.36       23.76     21.42 o 
   4   2   8     6367.95     6589.30    161.69 o 
   5   2   8     1673.00     1649.52     71.20 o 
   6   2   8     2073.95     1916.10     78.46 o 
   7   2   8      361.44      382.10     53.57 o 
   8   2   8      427.90      429.33     58.63 o 
   9   2   8       37.57       88.15     52.83 o 
  10   2   8      339.46      372.36    126.11 o 
  11   2   8      108.95      216.80     78.69 o 
  12   2   8        0.50      113.57     83.55 o 
 -13   3   8        1.26      138.86     96.92 o 
 -12   3   8       10.20       -2.41     53.68 o 
 -11   3   8      112.65      138.52     99.97 o 
 -10   3   8        4.69      159.36     91.87 o 
  -9   3   8     2254.15     2212.30    127.27 o 
  -8   3   8       45.60       36.91     27.87 o 
  -7   3   8      288.19      321.91     42.56 o 
  -6   3   8      518.79      568.48     57.26 o 
  -5   3   8      467.43      533.88     52.69 o 
  -4   3   8      119.85      113.98     27.25 o 
  -3   3   8        0.06       33.28     10.75 o 
  -2   3   8      171.92      188.80     16.05 o 
  -1   3   8      211.53      212.54     33.43 o 
   0   3   8      101.49      107.26     24.41 o 
   1   3   8      853.66      802.64     44.83 o 
   2   3   8      345.48      327.55     27.19 o 
   3   3   8     7103.00     6848.57    165.15 o 
   4   3   8      947.84      897.14     50.09 o 
   5   3   8     4067.43     4094.04    128.09 o 
   6   3   8      105.83      152.40     53.90 o 
   7   3   8     1551.14     1708.08    104.68 o 
   8   3   8       10.95       51.63     43.07 o 
   9   3   8      298.91      507.27    148.50 o 
  10   3   8        0.11      -80.41    100.68 o 
  11   3   8      115.37       47.20     56.55 o 
  12   3   8       43.48      201.90     91.74 o 
 -12   4   8        3.59      -58.40     73.65 o 
 -11   4   8       11.40      157.37     79.80 o 
 -10   4   8     1158.31     1026.16     94.92 o 
  -9   4   8      171.42      275.71     76.26 o 
  -8   4   8     1671.10     1644.44    105.80 o 
  -7   4   8       45.70       63.21     47.52 o 
  -6   4   8      226.39      231.39     42.37 o 
  -5   4   8      345.49      268.78     39.37 o 
  -4   4   8      324.35      286.92     38.08 o 
  -3   4   8     1684.68     1643.74    142.12 o 
  -2   4   8      854.13      717.15     43.15 o 
  -1   4   8        7.87       34.64     34.52 o 
   0   4   8        9.72        4.75     24.92 o 
   1   4   8      114.84      154.27     28.99 o 
   2   4   8      664.86      627.40     47.47 o 
   3   4   8       44.90       56.68     25.14 o 
   4   4   8     5626.50     5668.00    167.05 o 
   5   4   8      219.40      230.08     48.08 o 
   6   4   8      259.36      248.41     48.88 o 
   7   4   8       12.66       83.91     60.05 o 
   8   4   8       86.34      181.91     59.35 o 
   9   4   8       54.55       71.46     66.59 o 
  10   4   8       21.31       87.36     62.88 o 
  11   4   8        2.78       64.94     64.91 o 
 -11   5   8      196.38      194.12    101.04 o 
 -10   5   8        2.36       31.11     61.19 o 
  -9   5   8      233.07      223.66     65.02 o 
  -8   5   8      232.61      233.30     54.65 o 
  -7   5   8     1939.30     1841.00    122.68 o 
  -6   5   8       83.22      106.58     58.61 o 
  -5   5   8      242.06      317.27     50.20 o 
  -4   5   8      692.55      663.42     62.69 o 
  -3   5   8       10.47        8.25     66.40 o 
  -2   5   8     1843.97     1751.75     86.92 o 
  -1   5   8       18.09      103.09     35.88 o 
   0   5   8      240.68      223.09     29.04 o 
   1   5   8     1491.26     1464.47     67.66 o 
   2   5   8       98.40      109.34     29.12 o 
   3   5   8      203.14      247.72     39.51 o 
   4   5   8      779.44      762.26     64.61 o 
   5   5   8      332.27      410.74     52.10 o 
   6   5   8      187.21      205.24     55.43 o 
   7   5   8      102.32      153.42     68.55 o 
   8   5   8      193.05      146.17     71.50 o 
   9   5   8      111.07      223.62    111.64 o 
  10   5   8      142.08      221.48     96.26 o 
 -10   6   8       82.12      116.29     88.36 o 
  -9   6   8        5.60       -5.37     59.55 o 
  -8   6   8      204.65      320.59     70.16 o 
  -7   6   8        1.23       -5.30     37.24 o 
  -6   6   8      527.94      545.69     72.99 o 
  -5   6   8       59.06      154.30     51.70 o 
  -4   6   8        3.31      -29.80     36.69 o 
  -3   6   8       73.89       58.55     91.19 o 
  -2   6   8       62.50       39.49     34.89 o 
  -1   6   8      775.65      898.74     75.43 o 
   0   6   8     1111.80     1076.04     75.87 o 
   1   6   8       12.73       22.85     31.12 o 
   2   6   8      530.50      519.49     65.04 o 
   3   6   8        0.16      125.18     44.98 o 
   4   6   8       43.51       38.44     55.18 o 
   5   6   8        1.25       77.54     43.44 o 
   6   6   8      736.47      716.32     84.61 o 
   7   6   8        4.13      154.60     75.15 o 
   8   6   8       77.63       69.28     71.34 o 
   9   6   8       51.81      127.88     92.60 o 
  -8   7   8       47.63       62.57     91.13 o 
  -7   7   8      186.53       96.72     70.18 o 
  -6   7   8       19.32      178.49     89.66 o 
  -5   7   8      192.19      267.24     87.30 o 
  -4   7   8        0.59      218.14    139.12 o 
  -3   7   8       35.20       -0.55     58.95 o 
  -2   7   8      155.98      266.24    117.06 o 
  -1   7   8      120.94       76.27     65.29 o 
   0   7   8      541.48      596.39     91.46 o 
   1   7   8      623.90      730.82     93.42 o 
   2   7   8        1.96       62.15     49.48 o 
   3   7   8      371.21      313.91     68.96 o 
   4   7   8      122.33      108.57     55.07 o 
   5   7   8       65.87      121.53     67.56 o 
   6   7   8        2.66       12.96    103.19 o 
   7   7   8      308.89      456.89    108.28 o 
  -6   8   8        2.30       20.58     76.15 o 
  -5   8   8       78.64      176.77     88.21 o 
  -4   8   8       70.94       -3.38     53.32 o 
  -3   8   8       29.59      155.43     86.61 o 
  -2   8   8        0.13      172.91    172.31 o 
  -1   8   8       48.05       96.51     75.57 o 
   0   8   8      184.50      204.79    104.19 o 
   1   8   8      380.10      360.62     95.58 o 
   2   8   8      386.36      477.29    109.40 o 
   3   8   8        1.35       81.22     67.45 o 
   4   8   8      265.39      380.81     88.91 o 
   5   8   8       20.09       22.45     67.43 o 
 -13   0   9       43.93       82.59     99.27 o 
 -11   0   9       35.23      158.59     70.18 o 
  -9   0   9       12.04       89.16     71.12 o 
  -7   0   9     2915.35     3019.21    166.03 o 
  -5   0   9    13369.92    14197.42    544.70 o 
  -3   0   9       65.35      101.11     26.27 o 
  -1   0   9     1015.96     1023.34     56.12 o 
   1   0   9     5666.95     5669.59    173.24 o 
   3   0   9     2031.23     2076.72     98.87 o 
   5   0   9      604.68      594.95     59.17 o 
   7   0   9     5287.50     5182.87    220.92 o 
   9   0   9     2562.24     2670.72    258.30 o 
  11   0   9      144.27      226.61    176.32 o 
 -13   1   9       21.24       32.88     52.35 o 
 -12   1   9        0.15       70.98     51.02 o 
 -11   1   9       98.80      232.10     54.72 o 
 -10   1   9      106.25       85.56     41.17 o 
  -9   1   9      352.87      358.79     51.73 o 
  -8   1   9      131.58      262.17     49.79 o 
  -7   1   9      443.65      501.96     46.92 o 
  -6   1   9     2733.72     2864.53    100.70 o 
  -5   1   9      246.81      246.83     30.87 o 
  -4   1   9     2843.70     2806.40     85.97 o 
  -3   1   9      356.00      319.99     25.63 o 
  -2   1   9     4511.25     4368.12    138.04 o 
  -1   1   9      265.25      213.14     30.63 o 
   0   1   9     3169.80     3120.83     74.00 o 
   1   1   9     2822.44     2770.39     73.37 o 
   2   1   9      308.88      367.56     27.58 o 
   3   1   9      325.15      353.35     30.14 o 
   4   1   9       13.99        0.63     15.28 o 
   5   1   9      278.56      288.24     34.07 o 
   6   1   9     1046.69     1110.69     61.16 o 
   7   1   9      537.89      500.29     47.18 o 
   8   1   9     1876.24     2047.90    114.34 o 
   9   1   9        5.01       96.46     79.81 o 
  10   1   9      371.15      342.79     81.81 o 
  11   1   9       99.80      169.24     68.51 o 
  12   1   9      181.98      133.45    103.76 o 
 -13   2   9        5.13       36.78     81.27 o 
 -12   2   9       77.19      185.33    125.29 o 
 -11   2   9       16.67      108.78     44.51 o 
 -10   2   9       29.79      106.58     62.21 o 
  -9   2   9       57.89       58.17     32.60 o 
  -8   2   9       74.10       63.97     40.23 o 
  -7   2   9     1020.33     1151.07     66.64 o 
  -6   2   9       85.94      105.37     25.75 o 
  -5   2   9      966.38      958.62     50.96 o 
  -4   2   9      594.66      592.63     45.76 o 
  -3   2   9     5924.09     5599.33    136.75 o 
  -2   2   9     3580.33     3862.25     84.31 o 
  -1   2   9     3384.29     3590.12    110.96 o 
   0   2   9     1147.43     1097.30     57.04 o 
   1   2   9      385.03      327.20     35.02 o 
   2   2   9      391.25      391.84     35.07 o 
   3   2   9       43.18       31.73     19.91 o 
   4   2   9      320.58      294.70     31.92 o 
   5   2   9     1791.08     1862.06     79.31 o 
   6   2   9       15.72       44.38     25.74 o 
   7   2   9      128.79      188.37     54.96 o 
   8   2   9      202.55      144.79     57.69 o 
   9   2   9       79.87      174.47     50.99 o 
  10   2   9       22.20      131.16     60.81 o 
  11   2   9      329.99      393.95     98.40 o 
  12   2   9       29.58      104.31     80.14 o 
 -13   3   9       24.46       39.85    107.39 o 
 -12   3   9       59.57       96.68     89.82 o 
 -11   3   9      156.81      164.79     78.42 o 
 -10   3   9       66.31      117.52     52.89 o 
  -9   3   9      120.78       64.07    104.62 o 
  -8   3   9      885.99      979.37     82.06 o 
  -7   3   9        2.39      134.52     57.78 o 
  -6   3   9       93.09       75.61     31.91 o 
  -5   3   9       12.94       55.98     33.13 o 
  -4   3   9     5759.52     5301.87    216.02 o 
  -3   3   9      428.47      328.65     33.42 o 
  -2   3   9     3178.03     2821.71     99.06 o 
  -1   3   9       13.88       31.89     18.86 o 
   0   3   9      638.70      650.99     60.67 o 
   1   3   9       50.92      105.58     34.54 o 
   2   3   9      463.42      507.59     41.09 o 
   3   3   9       12.17      109.70     22.08 o 
   4   3   9      206.36      264.88     76.30 o 
   5   3   9       83.48       95.77     43.04 o 
   6   3   9       63.32       82.40     28.97 o 
   7   3   9      165.32      160.16     50.10 o 
   8   3   9       21.81       82.44     47.11 o 
   9   3   9        1.37       88.88     49.69 o 
  10   3   9     1029.10     1137.34    109.48 o 
  11   3   9       14.35      -80.47     59.01 o 
  12   3   9      200.63      241.07    103.12 o 
 -12   4   9        3.55      -67.75     75.88 o 
 -11   4   9        4.65        6.36     81.99 o 
 -10   4   9      442.95      440.69     75.51 o 
  -9   4   9      304.75      275.13     60.25 o 
  -8   4   9      145.86      137.65     83.98 o 
  -7   4   9      143.09      202.44     46.45 o 
  -6   4   9       87.43       25.18     41.61 o 
  -5   4   9      161.84      182.88     57.34 o 
  -4   4   9       16.99       70.43     33.24 o 
  -3   4   9     4045.70     3642.06    209.16 o 
  -2   4   9      640.82      625.41     70.31 o 
  -1   4   9     3719.46     3825.14    224.35 o 
   0   4   9       17.22      120.21     50.46 o 
   1   4   9     1380.88     1327.62     77.84 o 
   2   4   9       61.35      115.24     26.46 o 
   3   4   9        0.97       32.33     30.11 o 
   4   4   9       91.82      159.56     33.60 o 
   5   4   9      308.63      324.90     42.05 o 
   6   4   9        1.35       66.20     64.30 o 
   7   4   9      103.31      164.32     49.54 o 
   8   4   9       21.48       57.88     47.96 o 
   9   4   9      412.04      455.84     81.14 o 
  10   4   9       44.93       44.34     57.55 o 
  11   4   9      234.20      288.93     88.02 o 
 -11   5   9        1.57       56.86     94.01 o 
 -10   5   9        0.64       42.68     62.86 o 
  -9   5   9      285.49      358.64     70.95 o 
  -8   5   9       84.94      220.50     97.78 o 
  -7   5   9      144.07      137.53     48.42 o 
  -6   5   9      875.50      812.60     79.20 o 
  -5   5   9      415.28      436.63     66.44 o 
  -4   5   9      543.33      536.65     71.13 o 
  -3   5   9      427.50      428.65     47.10 o 
  -2   5   9     1418.75     1283.35    124.69 o 
  -1   5   9      663.95      673.99     80.30 o 
   0   5   9      499.96      453.74     50.71 o 
   1   5   9      131.37      151.06     41.46 o 
   2   5   9      326.84      302.54     48.97 o 
   3   5   9      432.68      369.32     43.64 o 
   4   5   9       84.31      162.66     43.06 o 
   5   5   9      363.35      367.87     48.00 o 
   6   5   9      142.57      169.60     49.78 o 
   7   5   9      140.78      159.07     54.48 o 
   8   5   9      207.54      154.29     64.37 o 
   9   5   9        8.96       93.86     62.10 o 
  10   5   9      168.79      239.37     87.46 o 
 -10   6   9        0.38       44.31    111.32 o 
  -9   6   9       47.21      175.75     93.70 o 
  -8   6   9      206.22      274.55     86.09 o 
  -7   6   9     1056.55     1038.57     98.07 o 
  -6   6   9        5.19       27.02     39.89 o 
  -5   6   9     1040.44      981.53     89.68 o 
  -4   6   9        0.75       79.99     68.83 o 
  -3   6   9       72.09      113.89     65.60 o 
  -2   6   9      103.34      223.29     69.26 o 
  -1   6   9      875.62     1028.60    109.26 o 
   0   6   9        3.89       78.59     55.84 o 
   1   6   9        3.70        7.88     27.00 o 
   2   6   9       37.00       54.05     40.76 o 
   3   6   9       17.61       69.65     43.99 o 
   4   6   9      937.73      859.76     89.02 o 
   5   6   9        8.72      -47.60     45.61 o 
   6   6   9        4.68       56.81     86.99 o 
   7   6   9      330.95      435.36     78.53 o 
   8   6   9       11.86      175.91     87.07 o 
   9   6   9       77.39      244.63    101.24 o 
  -8   7   9       17.44      -23.83     74.76 o 
  -7   7   9       14.73      150.92     82.46 o 
  -6   7   9      839.65      843.64    123.72 o 
  -5   7   9        9.88      115.48     78.27 o 
  -4   7   9      912.33      933.40    122.18 o 
  -3   7   9       45.98       75.95     87.76 o 
  -2   7   9       41.14      175.51     75.25 o 
  -1   7   9       50.09       74.04     72.33 o 
   0   7   9      561.16      499.56     97.54 o 
   1   7   9      393.00      261.07    125.48 o 
   2   7   9        4.35      163.64    107.88 o 
   3   7   9       26.81       93.12     60.55 o 
   4   7   9        0.01       89.87     56.58 o 
   5   7   9      124.80      250.78     85.96 o 
   6   7   9      154.56      161.17     85.34 o 
   7   7   9       41.59       97.09     84.13 o 
  -5   8   9      197.09      294.29    105.09 o 
  -4   8   9       26.09       49.10     79.50 o 
  -3   8   9      424.55      382.80    110.03 o 
  -2   8   9       35.47       58.35     75.20 o 
  -1   8   9      140.77       37.69     67.71 o 
   0   8   9       95.51       85.69    115.84 o 
   1   8   9       55.00       37.33     69.41 o 
   2   8   9      340.09      351.51     95.97 o 
   3   8   9        0.09      221.45     97.18 o 
   4   8   9        0.44        9.81     74.09 o 
 -12   0  10      522.46      755.45    127.40 o 
 -10   0  10      409.53      371.23     84.76 o 
  -8   0  10      491.61      539.62     84.88 o 
  -6   0  10     1118.64     1314.77     94.72 o 
  -4   0  10      268.17      236.89     41.44 o 
  -2   0  10      987.37     1025.14     68.27 o 
   0   0  10    14384.14    14971.07    376.00 o 
   2   0  10     6723.92     6615.17    217.57 o 
   4   0  10      238.82      160.49     36.23 o 
   6   0  10     4029.28     3901.17    183.44 o 
   8   0  10       54.94       35.77     54.14 o 
  10   0  10      413.27      385.82    124.78 o 
  12   0  10      100.29      162.74    223.47 o 
 -13   1  10      404.53      544.19    107.15 o 
 -12   1  10        0.20       13.50     41.31 o 
 -11   1  10      348.21      396.18     65.96 o 
 -10   1  10      113.17       98.61     40.58 o 
  -9   1  10       16.44      172.43     58.17 o 
  -8   1  10      167.28      135.15     39.71 o 
  -7   1  10      145.02      116.38     37.87 o 
  -6   1  10     1884.59     1850.25     93.10 o 
  -5   1  10       47.14       54.00     23.52 o 
  -4   1  10      236.56      239.63     27.01 o 
  -3   1  10     1280.13     1272.66     52.32 o 
  -2   1  10       97.54      135.10     19.40 o 
  -1   1  10      689.08      671.10     33.28 o 
   0   1  10      345.61      370.13     57.10 o 
   1   1  10     6282.83     6112.12    136.11 o 
   2   1  10     3720.83     3793.78    122.00 o 
   3   1  10     6094.89     5945.89    187.37 o 
   4   1  10     1317.91     1219.79     61.69 o 
   5   1  10     1642.44     1599.00     81.06 o 
   6   1  10      217.13      220.64     36.15 o 
   7   1  10      955.07      946.32     77.96 o 
   8   1  10       36.63       44.12     43.41 o 
   9   1  10      117.29      146.59     48.29 o 
  10   1  10      296.67      354.57     89.40 o 
  11   1  10       13.14       60.89     70.88 o 
  12   1  10       26.40      290.16    149.34 o 
 -13   2  10        0.43      104.00    136.37 o 
 -12   2  10       26.70       70.16     73.83 o 
 -11   2  10        1.11       71.97     53.85 o 
 -10   2  10     1128.73     1021.93     84.54 o 
  -9   2  10      415.19      403.42     53.68 o 
  -8   2  10      408.53      342.81     45.85 o 
  -7   2  10       71.02       88.63     29.30 o 
  -6   2  10        2.66       45.41     44.06 o 
  -5   2  10     1462.33     1373.28     66.27 o 
  -4   2  10      202.30      198.84     25.73 o 
  -3   2  10      156.41      164.07     23.49 o 
  -2   2  10     3164.54     2763.05     65.06 o 
  -1   2  10      174.71      137.22     40.66 o 
   0   2  10     3009.04     3193.00    127.99 o 
   1   2  10       73.65       59.92     33.17 o 
   2   2  10     2868.63     2984.51     84.54 o 
   3   2  10      435.53      447.68     35.45 o 
   4   2  10     3627.20     3601.25    117.98 o 
   5   2  10       45.18       36.72     29.23 o 
   6   2  10      920.78      879.55     60.20 o 
   7   2  10      431.87      454.95     61.80 o 
   8   2  10      146.14      160.07     61.98 o 
   9   2  10       25.89      150.65     59.50 o 
  10   2  10      140.27      128.44     60.55 o 
  11   2  10       41.79       33.01     64.82 o 
  12   2  10      100.85      209.40    132.88 o 
 -12   3  10        0.38      220.89    102.85 o 
 -11   3  10      266.31      339.25     82.34 o 
 -10   3  10       28.31       38.16     46.10 o 
  -9   3  10      734.58      703.91     78.56 o 
  -8   3  10       68.75       74.84     42.59 o 
  -7   3  10      846.04      887.63     77.90 o 
  -6   3  10        8.67       29.10     38.01 o 
  -5   3  10      185.69      170.55     35.37 o 
  -4   3  10      658.62      645.70     36.54 o 
  -3   3  10     2668.19     2291.34    110.59 o 
  -2   3  10      592.33      581.67     62.76 o 
  -1   3  10     4582.26     4352.27    142.73 o 
   0   3  10      154.00      177.61     71.20 o 
   1   3  10      117.63      170.69     34.11 o 
   2   3  10       54.26       84.18     58.23 o 
   3   3  10     3328.26     3042.39     99.01 o 
   4   3  10       62.78       93.72     29.18 o 
   5   3  10     1317.99     1244.17     70.61 o 
   6   3  10      484.87      383.84     46.53 o 
   7   3  10       33.57       43.68     58.50 o 
   8   3  10      624.85      666.14     82.07 o 
   9   3  10       76.06      -23.03     43.87 o 
  10   3  10       12.85      128.96     86.04 o 
  11   3  10      158.84      200.07     92.13 o 
 -12   4  10       74.80      120.03     85.23 o 
 -11   4  10        0.36       98.50     75.40 o 
 -10   4  10       79.18      274.20     73.61 o 
  -9   4  10       29.04       96.01     63.63 o 
  -8   4  10      255.15      282.88     54.91 o 
  -7   4  10       38.88       49.90     39.45 o 
  -6   4  10      256.75      274.43     47.05 o 
  -5   4  10       18.26       68.97     41.59 o 
  -4   4  10       33.81       24.53     24.65 o 
  -3   4  10      312.20      332.52    105.81 o 
  -2   4  10      701.21      595.48     42.23 o 
  -1   4  10      471.91      478.80     66.71 o 
   0   4  10     1401.22     1503.94     82.71 o 
   1   4  10      581.47      598.75     57.22 o 
   2   4  10     1717.58     1604.12     94.06 o 
   3   4  10       14.58       26.13     20.70 o 
   4   4  10      983.10     1068.04     87.73 o 
   5   4  10     1258.33     1280.08     76.49 o 
   6   4  10       29.62        8.36     41.45 o 
   7   4  10      165.20      109.98     50.17 o 
   8   4  10       22.31        8.88     48.47 o 
   9   4  10        2.34      179.31     76.29 o 
  10   4  10       28.16       42.05     51.45 o 
  11   4  10      159.03      178.01     80.64 o 
 -11   5  10       23.86       27.71     61.90 o 
 -10   5  10       65.10      130.93    113.59 o 
  -9   5  10      198.55      177.26     74.02 o 
  -8   5  10      247.82      506.10    105.76 o 
  -7   5  10       61.94      171.93     51.26 o 
  -6   5  10      141.79      353.08     70.87 o 
  -5   5  10      150.06      192.19     44.10 o 
  -4   5  10        6.01       28.17     48.46 o 
  -3   5  10      180.56      211.69     77.93 o 
  -2   5  10      547.15      595.65     80.50 o 
  -1   5  10      794.52      859.60     94.69 o 
   0   5  10       76.05      158.69     40.62 o 
   1   5  10      584.93      661.25     65.64 o 
   2   5  10      126.34      183.16     52.25 o 
   3   5  10      502.72      499.53     64.56 o 
   4   5  10        0.90       92.03     51.13 o 
   5   5  10      466.35      501.19     57.27 o 
   6   5  10       29.11       55.33     44.84 o 
   7   5  10      213.49      212.11     70.56 o 
   8   5  10        6.20      -24.29     56.19 o 
   9   5  10       76.29       70.20     64.15 o 
  10   5  10       78.47       59.29    100.09 o 
  -9   6  10      141.88      322.69    120.60 o 
  -8   6  10      216.84      188.97     86.63 o 
  -7   6  10       80.41      201.77    100.19 o 
  -6   6  10      200.68      203.88     75.85 o 
  -5   6  10        1.24       22.57     48.91 o 
  -4   6  10       83.29      211.23     69.95 o 
  -3   6  10      199.25      270.79     77.96 o 
  -2   6  10       32.64      -20.68     43.99 o 
  -1   6  10       11.60       45.48    122.06 o 
   0   6  10      673.52      763.23    100.12 o 
   1   6  10      161.21      199.40     58.24 o 
   2   6  10     1203.50     1387.56    101.64 o 
   3   6  10      129.66      209.11     56.06 o 
   4   6  10      156.10      221.83     90.08 o 
   5   6  10      158.68      227.30     64.31 o 
   6   6  10      304.70      401.27     97.63 o 
   7   6  10       28.97      251.26    149.48 o 
   8   6  10        9.30      116.16    101.35 o 
  -7   7  10       46.73     -102.03     84.54 o 
  -6   7  10      388.39      277.61     99.34 o 
  -5   7  10       53.62      157.05    134.83 o 
  -4   7  10      110.93       43.25     65.25 o 
  -3   7  10       98.70       73.57     69.64 o 
  -2   7  10       78.74      205.93     98.50 o 
  -1   7  10      173.51      181.38     90.60 o 
   0   7  10       72.58       84.47     67.77 o 
   1   7  10     1447.77     1490.74    147.62 o 
   2   7  10       89.21      435.31    137.27 o 
   3   7  10      149.28      224.58     89.72 o 
   4   7  10        4.86       94.92     70.82 o 
   5   7  10      347.56      294.30     87.82 o 
   6   7  10        1.02      108.19     85.92 o 
  -4   8  10       75.93      -22.91     71.92 o 
  -3   8  10        2.28      -29.28     69.10 o 
  -2   8  10      101.04      224.27     96.19 o 
  -1   8  10      110.41      223.31     89.34 o 
   0   8  10      122.32      126.53     86.73 o 
   1   8  10        8.08       24.47    110.82 o 
   2   8  10      221.34      424.81    137.21 o 
   3   8  10       32.44       96.31     95.47 o 
 -13   0  11       36.47      112.22     81.73 o 
 -11   0  11      170.15      267.55     92.00 o 
  -9   0  11       45.08       86.59     57.16 o 
  -7   0  11     1109.42     1192.31    104.87 o 
  -5   0  11     3052.85     3154.89    153.51 o 
  -3   0  11     2241.11     2254.46    115.36 o 
  -1   0  11     4535.22     4770.07    260.32 o 
   1   0  11      265.04      181.08    100.31 o 
   3   0  11      115.90      102.55     59.47 o 
   5   0  11        5.42       -0.02     53.36 o 
   7   0  11     2794.02     2623.17    162.85 o 
   9   0  11      396.87      457.12    113.73 o 
  11   0  11       96.01      -63.97     94.81 o 
 -13   1  11       80.71      175.09     86.97 o 
 -12   1  11      280.13      346.09     72.09 o 
 -11   1  11       42.35      138.30     58.64 o 
 -10   1  11      205.04      336.81     60.60 o 
  -9   1  11      149.60       47.00     39.70 o 
  -8   1  11      187.13      150.38     39.12 o 
  -7   1  11       40.04      110.42     57.30 o 
  -6   1  11     3650.89     3814.65    132.40 o 
  -5   1  11      205.86      213.90     42.14 o 
  -4   1  11     2938.44     2813.29    138.18 o 
  -3   1  11      343.60      261.86     42.24 o 
  -2   1  11      358.46      377.80     37.20 o 
  -1   1  11       15.05       32.86     15.20 o 
   0   1  11      461.70      415.39     53.04 o 
   1   1  11     1897.20     1966.68     65.60 o 
   2   1  11       46.66       81.16     22.68 o 
   3   1  11       82.50      137.47     46.66 o 
   4   1  11       16.71       -8.05     19.56 o 
   5   1  11        1.07       55.55     27.94 o 
   6   1  11     1487.95     1583.49     81.10 o 
   7   1  11      893.23      899.14     65.76 o 
   8   1  11     1504.56     1364.19     93.89 o 
   9   1  11      585.16      584.44     72.34 o 
  10   1  11      185.84      164.05     93.46 o 
  11   1  11       41.84       21.94     63.37 o 
  12   1  11      171.93      280.52    124.63 o 
 -13   2  11       56.13      437.67    238.81 o 
 -12   2  11      222.93      228.52     93.01 o 
 -11   2  11      150.93      172.45     87.39 o 
 -10   2  11      162.82      219.65     51.06 o 
  -9   2  11     1651.76     1673.01     99.56 o 
  -8   2  11       26.85       91.11     38.87 o 
  -7   2  11     1129.94     1177.92     69.32 o 
  -6   2  11      118.68      153.78     37.98 o 
  -5   2  11     1341.54     1272.35     65.91 o 
  -4   2  11      454.29      439.75     35.04 o 
  -3   2  11     2303.47     2157.50     85.90 o 
  -2   2  11     1865.24     1951.30     88.29 o 
  -1   2  11      296.45      319.91     45.96 o 
   0   2  11      863.64      853.43     57.93 o 
   1   2  11       21.61       38.38     65.31 o 
   2   2  11     1024.85      995.18     61.46 o 
   3   2  11     1003.38     1001.49     51.96 o 
   4   2  11      226.29      262.23     40.19 o 
   5   2  11      742.86      741.07     57.42 o 
   6   2  11       11.29       48.00     39.35 o 
   7   2  11      166.92      257.80     46.36 o 
   8   2  11      541.16      534.02     73.32 o 
   9   2  11      882.94      816.95     90.93 o 
  10   2  11        2.11      254.30    224.55 o 
  11   2  11      342.86      392.13    108.91 o 
 -12   3  11       25.21       73.25     79.35 o 
 -11   3  11        2.02      125.75     63.55 o 
 -10   3  11       79.25      155.30    107.31 o 
  -9   3  11        4.40      -29.96     53.93 o 
  -8   3  11     2000.78     1827.63    123.97 o 
  -7   3  11      164.91      154.67     46.72 o 
  -6   3  11      947.05     1019.81     80.90 o 
  -5   3  11       78.59       54.93     35.31 o 
  -4   3  11     2118.05     1845.14     87.60 o 
  -3   3  11        9.50       45.14     26.84 o 
  -2   3  11     1291.74     1261.96     87.06 o 
  -1   3  11       66.12      112.46     29.30 o 
   0   3  11      186.37      162.67     40.74 o 
   1   3  11      373.71      462.09     52.37 o 
   2   3  11       90.18      132.15     38.77 o 
   3   3  11        2.01       56.41     26.62 o 
   4   3  11     3692.70     3644.48    128.13 o 
   5   3  11        3.79       31.85     44.63 o 
   6   3  11     1093.90     1047.39     73.03 o 
   7   3  11        0.17      112.43     86.39 o 
   8   3  11       57.44       20.64     41.75 o 
   9   3  11        2.07       38.86     51.63 o 
  10   3  11      183.11      289.74     74.60 o 
  11   3  11        0.29      -19.49     96.28 o 
 -11   4  11        2.26      132.98     88.93 o 
 -10   4  11        4.87      126.54     57.47 o 
  -9   4  11      419.44      393.39     73.75 o 
  -8   4  11       36.21        3.97     31.75 o 
  -7   4  11      957.54      981.12     85.30 o 
  -6   4  11       73.11       80.71     73.12 o 
  -5   4  11      700.80      644.16     57.69 o 
  -4   4  11      723.84      674.45     83.70 o 
  -3   4  11     1327.18     1374.94    111.48 o 
  -2   4  11      130.78      162.20     48.96 o 
  -1   4  11      173.62      198.89     38.41 o 
   0   4  11       94.13      205.38     38.52 o 
   1   4  11       92.30       76.27     36.73 o 
   2   4  11       56.66       69.44     56.16 o 
   3   4  11      812.58      808.91     74.69 o 
   4   4  11      399.91      379.76     60.15 o 
   5   4  11     2637.83     2629.13    155.38 o 
   6   4  11       25.39      -12.76     41.19 o 
   7   4  11      178.46      303.43     64.77 o 
   8   4  11      129.81      262.73     73.39 o 
   9   4  11      272.78      328.42     78.57 o 
  10   4  11       63.02       46.87     75.44 o 
 -10   5  11       44.17      242.87    140.55 o 
  -9   5  11       67.06       76.49     72.17 o 
  -8   5  11      255.47      359.44    101.27 o 
  -7   5  11       13.88       46.96     58.22 o 
  -6   5  11      426.12      421.28     83.78 o 
  -5   5  11       43.90      111.51     61.99 o 
  -4   5  11      278.18      323.43     75.22 o 
  -3   5  11      364.73      384.25     74.28 o 
  -2   5  11      390.73      402.10     76.50 o 
  -1   5  11       63.99      192.03     62.07 o 
   0   5  11      429.84      414.54     60.32 o 
   1   5  11      662.81      674.80     74.87 o 
   2   5  11      309.78      329.46     69.43 o 
   3   5  11      590.56      659.61     73.83 o 
   4   5  11      224.42      292.52     55.67 o 
   5   5  11      279.06      300.32     79.84 o 
   6   5  11      857.98      926.34    115.89 o 
   7   5  11       38.75       38.30     62.63 o 
   8   5  11      526.62      440.36    105.39 o 
   9   5  11        0.70       31.36     84.45 o 
  -9   6  11       26.27      123.20     82.62 o 
  -8   6  11        7.93       65.38     73.58 o 
  -7   6  11       33.81       28.21     62.37 o 
  -6   6  11       11.13      141.39     70.03 o 
  -5   6  11      452.55      444.99     94.37 o 
  -4   6  11       45.95      212.66     91.86 o 
  -3   6  11        5.82       48.54     74.44 o 
  -2   6  11      457.93      530.69    111.98 o 
  -1   6  11      443.80      664.99     99.95 o 
   0   6  11      434.23      319.82     80.94 o 
   1   6  11       57.43      109.56     89.52 o 
   2   6  11       40.13       64.35     58.91 o 
   3   6  11       60.36      119.59     53.31 o 
   4   6  11        2.07       98.30     88.87 o 
   5   6  11       18.00       64.68     86.23 o 
   6   6  11       39.70       17.99     62.86 o 
   7   6  11      791.03      716.96    121.92 o 
   8   6  11       33.61      160.96    102.23 o 
  -7   7  11       13.59      281.05    134.27 o 
  -6   7  11      146.59       91.75     97.45 o 
  -5   7  11       13.50       70.78     88.40 o 
  -4   7  11      112.31      119.02    150.24 o 
  -3   7  11       46.91      -80.22     88.36 o 
  -2   7  11      317.29      371.23     96.01 o 
  -1   7  11       48.57      185.68    101.69 o 
   0   7  11        1.86      259.97    105.39 o 
   1   7  11      460.13      545.35    109.90 o 
   2   7  11       89.41      183.79     81.97 o 
   3   7  11       20.67      162.38     94.50 o 
   4   7  11        2.90       51.46     52.82 o 
   5   7  11       12.87       83.92    100.09 o 
   6   7  11       54.56      183.24    113.71 o 
  -3   8  11      140.47      235.98    112.25 o 
  -2   8  11        0.14      109.04    124.51 o 
  -1   8  11       20.46      212.53    115.94 o 
   0   8  11      236.43      162.61     91.65 o 
   1   8  11       62.77      -10.01     64.52 o 
   2   8  11       25.72      139.72     87.07 o 
 -12   0  12      255.62      361.66    113.12 o 
 -10   0  12        3.51       94.18    121.79 o 
  -8   0  12       45.65      185.40     66.50 o 
  -6   0  12      190.75      284.93     58.60 o 
  -4   0  12     2608.58     2532.05    133.07 o 
  -2   0  12       28.00        5.13     32.48 o 
   0   0  12     4812.63     4639.89    173.90 o 
   2   0  12     4106.37     4446.96    182.42 o 
   4   0  12      758.67      750.16     73.19 o 
   6   0  12      461.16      415.28     65.62 o 
   8   0  12        2.75      206.13    110.88 o 
  10   0  12      161.72      266.77    112.98 o 
 -13   1  12        5.75       30.10     75.31 o 
 -12   1  12       39.13      140.50     65.51 o 
 -11   1  12      141.02      195.99     64.91 o 
 -10   1  12       18.47      101.19     56.49 o 
  -9   1  12      429.51      377.87     58.26 o 
  -8   1  12      397.52      328.84     49.22 o 
  -7   1  12       40.66       72.53     40.64 o 
  -6   1  12      280.23      252.90     42.96 o 
  -5   1  12     2511.04     2301.90     95.60 o 
  -4   1  12        1.42       27.10     22.38 o 
  -3   1  12      722.66      656.70     46.60 o 
  -2   1  12       11.36       21.02     28.13 o 
  -1   1  12     3691.20     3512.32    100.83 o 
   0   1  12       60.22       66.04     22.82 o 
   1   1  12     3626.03     3287.63     96.43 o 
   2   1  12      897.54      856.02     52.25 o 
   3   1  12     1021.72     1010.85     64.52 o 
   4   1  12      195.93      218.15     35.41 o 
   5   1  12     2000.35     1984.25    102.17 o 
   6   1  12        0.44       98.85     64.78 o 
   7   1  12       93.98       97.63     37.43 o 
   8   1  12      205.49      170.55     50.69 o 
   9   1  12      233.94      246.14     60.62 o 
  10   1  12       51.61      157.33     73.68 o 
  11   1  12       55.78      -50.61     73.67 o 
 -12   2  12      309.06      323.74     94.07 o 
 -11   2  12       27.48       46.24     54.88 o 
 -10   2  12       56.74      186.50     79.50 o 
  -9   2  12        8.60       36.70     37.70 o 
  -8   2  12        0.28       79.68     37.90 o 
  -7   2  12       80.55      139.68     52.21 o 
  -6   2  12       19.55       10.07     27.13 o 
  -5   2  12      108.04      170.36     34.42 o 
  -4   2  12     1898.09     1711.10     74.36 o 
  -3   2  12       37.50       59.68     24.56 o 
  -2   2  12     4900.76     4834.24    177.19 o 
  -1   2  12       61.66       56.23     31.74 o 
   0   2  12     2468.81     2637.53    113.08 o 
   1   2  12     3642.24     3838.10    146.63 o 
   2   2  12     3951.91     3888.10    148.43 o 
   3   2  12      226.37      247.60     32.35 o 
   4   2  12      242.84      273.26     37.40 o 
   5   2  12      376.74      336.55     43.99 o 
   6   2  12       83.24      132.06     44.78 o 
   7   2  12      945.88      972.82     75.51 o 
   8   2  12       17.45       54.46     66.11 o 
   9   2  12        3.00       27.19     54.32 o 
  10   2  12       67.16      137.17     63.11 o 
  11   2  12       10.90       91.97     83.85 o 
 -12   3  12       24.52      136.20     91.63 o 
 -11   3  12      120.14      284.41    142.36 o 
 -10   3  12        9.10      -47.96     52.90 o 
  -9   3  12      167.23       89.78     76.67 o 
  -8   3  12       50.95      115.15     55.54 o 
  -7   3  12      177.03      343.74    120.56 o 
  -6   3  12      439.99      430.74     57.21 o 
  -5   3  12        1.25       13.55     20.71 o 
  -4   3  12       33.41       33.29     35.58 o 
  -3   3  12     3282.33     3306.60    160.47 o 
  -2   3  12      156.44      211.07     47.24 o 
  -1   3  12     2895.95     2862.21    121.17 o 
   0   3  12      266.88      246.26     41.51 o 
   1   3  12      498.19      617.70     58.54 o 
   2   3  12      155.05      208.67     47.03 o 
   3   3  12     1467.32     1332.16     89.82 o 
   4   3  12      599.78      492.61     55.87 o 
   5   3  12        5.48      130.40     48.72 o 
   6   3  12       18.08      100.10     75.18 o 
   7   3  12        0.75      127.88     47.23 o 
   8   3  12       14.95      284.50    137.42 o 
   9   3  12       49.99      -21.74     47.12 o 
  10   3  12       21.43      150.23    109.99 o 
 -11   4  12        0.57      -20.17     52.07 o 
 -10   4  12       68.64      111.94     71.88 o 
  -9   4  12      216.78      191.20     60.05 o 
  -8   4  12        2.96       79.06     45.24 o 
  -7   4  12      400.91      302.61     57.73 o 
  -6   4  12      147.63      239.59     71.20 o 
  -5   4  12      607.97      435.16     77.41 o 
  -4   4  12       54.03       81.06     72.74 o 
  -3   4  12      977.93      861.56     96.94 o 
  -2   4  12     4383.48     3999.68    195.60 o 
  -1   4  12        5.71       71.20     62.63 o 
   0   4  12      846.31      853.86     71.57 o 
   1   4  12       14.97       22.03     33.98 o 
   2   4  12      284.45      401.30     53.62 o 
   3   4  12       10.64       -0.19     66.39 o 
   4   4  12      332.59      343.97     59.77 o 
   5   4  12      349.42      367.57     66.88 o 
   6   4  12       12.09       52.21     58.80 o 
   7   4  12      182.78      210.67     62.89 o 
   8   4  12       58.48       34.56     50.83 o 
   9   4  12       24.37      283.12     93.93 o 
  10   4  12      238.58      183.60     94.66 o 
 -10   5  12        1.74        6.03     69.32 o 
  -9   5  12        1.08      108.32     87.60 o 
  -8   5  12       45.54      324.66    130.38 o 
  -7   5  12       92.31       95.12     69.41 o 
  -6   5  12       22.34       46.56     65.58 o 
  -5   5  12       84.20      118.37     75.36 o 
  -4   5  12       37.82       -0.54     48.41 o 
  -3   5  12       66.34      274.05     74.30 o 
  -2   5  12       58.88      136.81     59.67 o 
  -1   5  12     1086.16     1183.28    117.08 o 
   0   5  12      432.64      403.27     56.99 o 
   1   5  12     2093.84     1954.50    126.03 o 
   2   5  12      718.94      708.14     75.77 o 
   3   5  12      406.77      421.74     66.55 o 
   4   5  12     1254.04     1264.54    108.20 o 
   5   5  12       54.43       89.95     47.30 o 
   6   5  12       19.46        7.37     59.39 o 
   7   5  12        0.81      -42.17     81.78 o 
   8   5  12        2.83       33.37     73.64 o 
   9   5  12       99.80        5.90     62.36 o 
  -8   6  12        0.61       43.93     75.37 o 
  -7   6  12      261.12      327.72     99.45 o 
  -6   6  12      334.79      397.14    100.99 o 
  -5   6  12       76.13      255.09    103.88 o 
  -4   6  12      139.30      319.14    101.58 o 
  -3   6  12      163.86      164.50     87.62 o 
  -2   6  12       14.05       20.22     52.00 o 
  -1   6  12       37.10       54.47     75.01 o 
   0   6  12      767.40      743.60    104.79 o 
   1   6  12       72.60        0.33     42.15 o 
   2   6  12      248.95      197.58     56.28 o 
   3   6  12        2.19       72.31     49.99 o 
   4   6  12      442.30      343.53     74.08 o 
   5   6  12        1.42       -5.47     57.35 o 
   6   6  12      127.48      332.63    121.35 o 
   7   6  12       11.99       96.96     85.28 o 
  -6   7  12      530.81     1210.76    458.28 o 
  -5   7  12      225.63      522.68    117.05 o 
  -4   7  12        7.06      341.14    143.64 o 
  -3   7  12      102.18      224.54     96.00 o 
  -2   7  12       25.46       75.26     73.32 o 
  -1   7  12        9.02       82.69    105.76 o 
   0   7  12        1.92       -7.64     94.44 o 
   1   7  12      448.33      569.85    117.39 o 
   2   7  12       16.30      -68.68     74.07 o 
   3   7  12       42.72      233.33     94.15 o 
   4   7  12        1.10       20.92     76.75 o 
   5   7  12       12.84      -49.05    102.85 o 
  -1   8  12       56.19      142.88    112.29 o 
 -11   0  13      889.27      983.63    154.45 o 
  -9   0  13      113.21      114.00    116.82 o 
  -7   0  13     1114.58     1126.57    111.47 o 
  -5   0  13     1409.57     1365.56    104.66 o 
  -3   0  13      880.69      874.07     99.78 o 
  -1   0  13      151.39      120.35     36.55 o 
   1   0  13     3156.29     3345.36    197.94 o 
   3   0  13     2307.50     2276.56    132.87 o 
   5   0  13      642.36      573.18     76.87 o 
   7   0  13     1101.49     1060.80    111.23 o 
   9   0  13       14.04      149.82     99.22 o 
  11   0  13        1.19     -130.24    103.27 o 
 -12   1  13       82.99       43.12     66.21 o 
 -11   1  13       20.75        4.93     42.85 o 
 -10   1  13      315.49      324.49     75.11 o 
  -9   1  13        0.83       73.28     71.66 o 
  -8   1  13      777.73      603.50     62.38 o 
  -7   1  13       32.85       83.86     48.96 o 
  -6   1  13     1574.74     1629.42     88.87 o 
  -5   1  13      819.11      860.62     60.66 o 
  -4   1  13      957.84      978.29     60.54 o 
  -3   1  13      561.32      507.88     40.96 o 
  -2   1  13     1341.35     1315.63     61.08 o 
  -1   1  13      356.27      392.07     39.76 o 
   0   1  13      294.54      355.67     53.43 o 
   1   1  13       65.81       62.26     27.93 o 
   2   1  13     3459.75     3438.32    113.00 o 
   3   1  13       31.65       47.88     35.23 o 
   4   1  13      905.68      880.18     79.98 o 
   5   1  13        0.95       10.17     25.91 o 
   6   1  13      686.56      679.63     59.05 o 
   7   1  13        3.77       74.96     47.45 o 
   8   1  13      262.91      247.42     58.86 o 
   9   1  13        4.45       63.85     50.71 o 
  10   1  13       10.55      -85.58     73.44 o 
  11   1  13      122.01      226.52     93.56 o 
 -12   2  13       26.26      226.09    129.36 o 
 -11   2  13      144.54      183.87     94.53 o 
 -10   2  13        4.92       39.68     62.13 o 
  -9   2  13      411.27      420.09     64.41 o 
  -8   2  13       34.31       91.38     42.38 o 
  -7   2  13      519.15      534.35     58.37 o 
  -6   2  13      313.44      245.23     38.44 o 
  -5   2  13     1761.90     1796.06     84.09 o 
  -4   2  13        3.64       42.42     23.61 o 
  -3   2  13      922.64      970.71     68.95 o 
  -2   2  13      682.40      673.38     61.95 o 
  -1   2  13       76.58      135.58     47.33 o 
   0   2  13        1.07       31.41     39.82 o 
   1   2  13      371.94      396.36     52.59 o 
   2   2  13       67.88      151.61     43.62 o 
   3   2  13      518.46      555.44     61.62 o 
   4   2  13      243.75      350.96     42.83 o 
   5   2  13     1277.27     1239.36     74.66 o 
   6   2  13      301.74      307.94     46.05 o 
   7   2  13      668.90      613.64     65.06 o 
   8   2  13      331.53      335.74     63.94 o 
   9   2  13      266.64      365.18     77.18 o 
 -11   3  13        4.27        4.57     47.56 o 
 -10   3  13      603.66      645.95     95.57 o 
  -9   3  13      163.19      225.33     65.59 o 
  -8   3  13     1572.18     1693.00    120.78 o 
  -7   3  13       43.27      108.02     71.32 o 
  -6   3  13      217.87      133.79     60.29 o 
  -5   3  13      230.46      298.76     68.62 o 
  -4   3  13       14.29      108.23     92.52 o 
  -3   3  13        7.46      114.49     43.28 o 
  -2   3  13      856.84      874.85     68.68 o 
  -1   3  13       53.09       95.31     53.17 o 
   0   3  13        1.53       41.92     32.20 o 
   1   3  13      256.01      256.14     49.07 o 
   2   3  13        9.78       53.07     44.45 o 
   3   3  13      172.29      226.48     52.16 o 
   4   3  13     2332.63     2426.24    150.03 o 
   5   3  13       87.08      145.39     46.55 o 
   6   3  13      718.35      716.76     89.42 o 
   7   3  13       39.15       69.96     41.83 o 
   8   3  13      415.51      384.23     77.55 o 
   9   3  13       26.59       36.06     48.86 o 
  10   3  13      343.24      295.05     87.52 o 
 -11   4  13       11.97       95.89     98.38 o 
 -10   4  13        2.76       13.70     67.72 o 
  -9   4  13      598.21      650.43    110.90 o 
  -8   4  13       14.52      221.65     90.48 o 
  -7   4  13      429.51      479.11     96.56 o 
  -6   4  13      366.51      486.04     90.79 o 
  -5   4  13       81.97      176.00     62.77 o 
  -4   4  13      153.23      219.93     84.39 o 
  -3   4  13       25.31      -23.41     44.45 o 
  -2   4  13     1663.46     1613.42     94.86 o 
  -1   4  13      987.71      913.15     98.70 o 
   0   4  13       21.80       30.08     42.51 o 
   1   4  13        6.69       62.99     49.26 o 
   2   4  13        0.75      -19.62     97.35 o 
   3   4  13      391.08      351.37     61.07 o 
   4   4  13        0.64      -58.82     59.24 o 
   5   4  13     1216.35     1121.32    100.26 o 
   6   4  13       15.88      -43.52     67.81 o 
   7   4  13      287.45      305.93     93.82 o 
   8   4  13       15.07       92.24     75.90 o 
   9   4  13      271.23      519.04    184.17 o 
  -9   5  13        1.36       27.48     66.71 o 
  -8   5  13       38.79       53.38     82.07 o 
  -7   5  13       78.41      147.68     91.00 o 
  -6   5  13      320.69      307.90     87.54 o 
  -5   5  13       50.27       89.32    116.48 o 
  -4   5  13      131.73      220.05     98.34 o 
  -3   5  13      132.11      216.80    102.95 o 
  -2   5  13      124.68      170.56     82.05 o 
  -1   5  13      119.14      198.66     69.71 o 
   0   5  13       25.02       55.85     36.49 o 
   1   5  13      124.17      229.00     82.26 o 
   2   5  13      742.81      690.90     84.28 o 
   3   5  13      252.40      295.17     67.83 o 
   4   5  13      955.41     1046.25    103.96 o 
   5   5  13      328.03      297.30     67.85 o 
   6   5  13      463.54      572.27    110.33 o 
   7   5  13        6.45       18.79     83.03 o 
   8   5  13      184.80      286.17    107.99 o 
  -8   6  13        6.74      175.64    124.65 o 
  -7   6  13      204.17      224.71     89.26 o 
  -6   6  13       16.37      148.63     69.92 o 
  -5   6  13      167.76      141.07     77.34 o 
  -4   6  13       23.90      176.09     95.86 o 
  -3   6  13      123.63      123.72     76.35 o 
  -2   6  13      222.20      174.14     76.39 o 
  -1   6  13       38.89      185.37     88.05 o 
   0   6  13       56.93      149.04     73.72 o 
   1   6  13      825.22      948.96    123.15 o 
   2   6  13       72.38      246.77    111.31 o 
   3   6  13      384.29      554.17     86.87 o 
   4   6  13       19.33      139.31     83.54 o 
   5   6  13      245.61      429.37    101.35 o 
   6   6  13       13.45       71.43     90.39 o 
  -5   7  13       95.10      254.59    113.50 o 
  -4   7  13       15.82      -28.85     93.72 o 
  -3   7  13        5.37       21.24     68.97 o 
  -2   7  13        0.07      218.79     92.85 o 
  -1   7  13      158.28      198.23    107.61 o 
   0   7  13       91.33      126.66     88.85 o 
   1   7  13       75.03       91.42     90.46 o 
   2   7  13      393.01      461.82    114.06 o 
   3   7  13        3.75      283.05    117.96 o 
   4   7  13       26.94       -3.73     95.29 o 
 -12   0  14       45.86      107.15    113.13 o 
 -10   0  14      227.20       66.00     78.22 o 
  -8   0  14       79.91      292.29     83.03 o 
  -6   0  14     1539.57     1424.54    128.05 o 
  -4   0  14     4198.60     4358.21    283.44 o 
  -2   0  14     3746.41     4158.97    193.23 o 
   0   0  14     3473.08     3625.42    170.59 o 
   2   0  14      422.92      446.88     62.16 o 
   4   0  14      870.12      849.24     91.31 o 
   6   0  14       67.55       64.62     79.24 o 
   8   0  14     4524.55     4000.16    245.81 o 
  10   0  14       32.31       78.14     95.23 o 
 -12   1  14       34.36      -59.35     67.05 o 
 -11   1  14       24.30      190.24    108.38 o 
 -10   1  14        1.89       18.54     43.11 o 
  -9   1  14       73.82      112.26     66.17 o 
  -8   1  14        4.95       51.55     37.83 o 
  -7   1  14       23.80       31.88     33.45 o 
  -6   1  14       11.20       11.56     34.65 o 
  -5   1  14     3076.12     3052.48    139.00 o 
  -4   1  14       34.48       90.71     31.39 o 
  -3   1  14     1979.61     1843.04     81.69 o 
  -2   1  14        0.83       45.49     41.61 o 
  -1   1  14     1562.94     1536.21     69.43 o 
   0   1  14      227.23      223.97     30.43 o 
   1   1  14     2978.85     3277.41    139.76 o 
   2   1  14      529.26      407.75     52.81 o 
   3   1  14        2.68       47.00     34.69 o 
   4   1  14      801.90      754.50     58.21 o 
   5   1  14      121.23       70.00     53.14 o 
   6   1  14       83.94      150.74     52.55 o 
   7   1  14      121.08       87.63     40.72 o 
   8   1  14      104.06      252.97     61.85 o 
   9   1  14      357.20      248.87     95.67 o 
  10   1  14        1.46      127.52     99.20 o 
 -11   2  14      156.31      116.90     83.45 o 
 -10   2  14       12.84       21.40     81.67 o 
  -9   2  14      114.77      186.35     81.12 o 
  -8   2  14      166.51      178.51     45.00 o 
  -7   2  14       22.90      108.94     60.60 o 
  -6   2  14      136.06      136.78     38.88 o 
  -5   2  14      328.82      300.94     41.81 o 
  -4   2  14      284.33      247.59     51.08 o 
  -3   2  14      584.72      655.79     72.06 o 
  -2   2  14     2585.48     2681.01    128.01 o 
  -1   2  14      377.05      433.86     57.26 o 
   0   2  14      384.64      429.13     55.25 o 
   1   2  14       97.34      143.44     42.77 o 
   2   2  14       10.99       14.34     43.82 o 
   3   2  14       15.04      145.60     67.21 o 
   4   2  14      345.40      264.71     39.79 o 
   5   2  14      137.77      135.03     62.52 o 
   6   2  14      117.16      185.54     43.26 o 
   7   2  14      171.79      160.05     52.13 o 
   8   2  14       38.10       56.97     55.87 o 
   9   2  14       50.99       48.91     56.23 o 
  10   2  14       68.63      168.44    128.73 o 
 -11   3  14        0.83       26.20     61.99 o 
 -10   3  14      156.67      141.60    138.43 o 
  -9   3  14      625.55      403.15     97.88 o 
  -8   3  14       20.22       73.36     77.06 o 
  -7   3  14      455.20      632.74     92.23 o 
  -6   3  14      750.90      884.70    110.23 o 
  -5   3  14        5.69       23.34     48.87 o 
  -4   3  14      144.72      165.02     48.15 o 
  -3   3  14      816.53      802.33     71.46 o 
  -2   3  14      502.11      527.68     59.79 o 
  -1   3  14      922.66     1028.71    101.38 o 
   0   3  14      123.51      178.38     45.90 o 
   1   3  14     1052.08      936.81     79.92 o 
   2   3  14        1.88       25.86     40.51 o 
   3   3  14      637.70      587.19     72.24 o 
   4   3  14        1.50       49.38     42.60 o 
   5   3  14      548.51      511.81     69.35 o 
   6   3  14      223.76      399.08     90.77 o 
   7   3  14        9.69        7.98     60.33 o 
   8   3  14        0.30     -101.54    136.02 o 
   9   3  14        9.84       -0.07     56.56 o 
 -10   4  14        6.52       25.04    159.26 o 
  -9   4  14        2.17       90.72     78.48 o 
  -8   4  14      308.22      363.63    100.67 o 
  -7   4  14      253.89      198.39     81.76 o 
  -6   4  14      209.90      333.01    101.08 o 
  -5   4  14      975.07      846.27    108.43 o 
  -4   4  14      793.31      731.20    119.93 o 
  -3   4  14       32.87      136.45     98.73 o 
  -2   4  14     1630.42     1703.46    132.41 o 
  -1   4  14      346.66      430.46     57.35 o 
   0   4  14      406.06      430.28     62.04 o 
   1   4  14        0.44        7.17     51.53 o 
   2   4  14      359.40      388.80     61.93 o 
   3   4  14      776.55      721.95     77.31 o 
   4   4  14       13.95      -15.29     53.73 o 
   5   4  14      142.31      167.62     62.10 o 
   6   4  14       23.70      136.56     84.21 o 
   7   4  14       27.88       84.91     83.55 o 
   8   4  14       21.65       22.64     94.16 o 
  -9   5  14        0.12       -3.72     58.13 o 
  -8   5  14      378.52      535.63    123.14 o 
  -7   5  14      351.71      503.32    101.80 o 
  -6   5  14       31.70      163.01    137.10 o 
  -5   5  14      371.85      416.49     94.68 o 
  -4   5  14      363.44      442.51     93.67 o 
  -3   5  14      535.61      422.39     87.61 o 
  -2   5  14       17.83       94.68     61.58 o 
  -1   5  14      605.77      680.91    104.20 o 
   0   5  14      238.78      337.09     84.38 o 
   1   5  14       98.38      149.16     57.88 o 
   2   5  14       15.54       82.80     47.52 o 
   3   5  14       10.68      203.06    117.57 o 
   4   5  14      434.57      369.02     77.79 o 
   5   5  14       16.71       21.10     61.09 o 
   6   5  14       65.35       16.03     60.14 o 
   7   5  14      116.67      335.31    103.84 o 
  -7   6  14       65.51      190.83     96.87 o 
  -6   6  14      427.77      216.47    133.78 o 
  -5   6  14      106.87      164.26     84.95 o 
  -4   6  14      497.54      535.75    128.44 o 
  -3   6  14       16.46       77.68     78.79 o 
  -2   6  14       71.48      326.68     87.31 o 
  -1   6  14       16.00      303.00    106.77 o 
   0   6  14      906.19      753.18    114.05 o 
   1   6  14      190.63      208.00     84.15 o 
   2   6  14       97.32      245.25     98.90 o 
   3   6  14       19.21       47.99     48.94 o 
   4   6  14       25.53       72.44     62.81 o 
   5   6  14      129.86      169.30     89.85 o 
   6   6  14        0.33      204.80    115.37 o 
  -4   7  14        6.36      -32.75     78.03 o 
  -3   7  14      240.25      311.75    111.33 o 
  -2   7  14      103.39      212.85     94.51 o 
  -1   7  14      344.54      368.52    125.39 o 
   0   7  14        0.26        6.07     59.84 o 
   1   7  14       73.31       90.14     97.93 o 
   2   7  14       57.38       91.56    100.07 o 
   3   7  14       20.35      143.01    113.93 o 
 -11   0  15      327.81      466.36    127.46 o 
  -9   0  15      146.73      118.93     76.67 o 
  -7   0  15      519.49      468.03     90.31 o 
  -5   0  15      217.97      204.04     59.59 o 
  -3   0  15      418.88      389.69     63.99 o 
  -1   0  15     1108.70      960.44    165.96 o 
   1   0  15     5065.60     5464.11    235.98 o 
   3   0  15     1658.00     1692.10    123.58 o 
   5   0  15     1089.29     1302.84    150.95 o 
   7   0  15      353.04      301.90    178.52 o 
   9   0  15      259.10      328.76    127.13 o 
 -11   1  15       35.53       96.97     71.92 o 
 -10   1  15      273.23      387.00     69.28 o 
  -9   1  15        0.59       86.10     76.88 o 
  -8   1  15      343.71      513.65     75.19 o 
  -7   1  15       60.84       70.82     68.02 o 
  -6   1  15      374.50      302.17     50.10 o 
  -5   1  15      254.90      250.05     45.80 o 
  -4   1  15       48.54       26.38     35.68 o 
  -3   1  15      258.90      269.27     55.36 o 
  -2   1  15       40.88       60.48     34.94 o 
  -1   1  15       24.64       83.85     38.55 o 
   0   1  15     1406.42     1436.67     92.22 o 
   1   1  15        0.04      -15.68     40.43 o 
   2   1  15     3360.87     3168.83    116.48 o 
   3   1  15       36.46       89.40     39.14 o 
   4   1  15      526.02      420.96     50.44 o 
   5   1  15     1784.31     1682.61    101.96 o 
   6   1  15      305.50      410.34     56.77 o 
   7   1  15       13.94       71.69     66.27 o 
   8   1  15       38.77       43.15     62.48 o 
   9   1  15       21.43      181.19    127.72 o 
  10   1  15        2.00       49.11     70.55 o 
 -11   2  15       62.59       91.25     67.92 o 
 -10   2  15       44.55       39.98     67.26 o 
  -9   2  15      551.54      504.50     84.66 o 
  -8   2  15       96.74      155.65     45.47 o 
  -7   2  15      385.65      355.71     54.25 o 
  -6   2  15      193.24      124.26     50.71 o 
  -5   2  15       12.11       67.36     66.89 o 
  -4   2  15      199.02      278.28     72.63 o 
  -3   2  15      671.13      606.58     65.95 o 
  -2   2  15      156.79      184.59     50.22 o 
  -1   2  15     2475.05     2337.19    122.36 o 
   0   2  15      104.00      206.19     48.02 o 
   1   2  15       44.09      107.99     53.41 o 
   2   2  15       73.04      121.64     63.37 o 
   3   2  15      901.65      963.18     86.94 o 
   4   2  15       35.03       94.99     53.30 o 
   5   2  15      779.52      849.13     89.55 o 
   6   2  15       17.70      106.57     67.96 o 
   7   2  15      208.10      272.36     71.76 o 
   8   2  15       63.61      151.29     82.95 o 
   9   2  15       67.18      -54.37     62.22 o 
 -10   3  15      232.88      180.53     90.00 o 
  -9   3  15       52.37      -25.02     63.49 o 
  -8   3  15      105.55      150.53     76.55 o 
  -7   3  15       74.29       97.07     70.70 o 
  -6   3  15       23.95       96.02     66.40 o 
  -5   3  15       46.39       97.87     67.01 o 
  -4   3  15       14.32       34.12     47.40 o 
  -3   3  15      348.22      322.54     66.47 o 
  -2   3  15      523.80      602.88     66.65 o 
  -1   3  15       24.48       63.43     73.55 o 
   0   3  15      222.19      254.01     63.23 o 
   1   3  15      154.34      192.78     51.34 o 
   2   3  15      115.74       76.92     44.85 o 
   3   3  15       10.34       51.08     54.15 o 
   4   3  15     1796.76     1833.92    134.14 o 
   5   3  15        0.01      180.34     61.56 o 
   6   3  15      331.14      466.57     79.63 o 
   7   3  15        8.02      125.34     89.28 o 
   8   3  15      219.89      173.82     88.36 o 
   9   3  15       22.97       63.21     78.00 o 
  -9   4  15       53.26      149.11    127.58 o 
  -8   4  15        5.27       67.24     76.70 o 
  -7   4  15       86.62      110.43     90.85 o 
  -6   4  15       56.93      238.08    100.84 o 
  -5   4  15      137.43      164.62     74.05 o 
  -4   4  15      262.45      359.85     77.98 o 
  -3   4  15      100.34       57.83     66.66 o 
  -2   4  15      229.23      230.64     68.99 o 
  -1   4  15      582.25      617.48     80.56 o 
   0   4  15        1.86      -20.19     35.74 o 
   1   4  15      286.74      380.69     64.47 o 
   2   4  15      265.93      376.41     70.01 o 
   3   4  15      833.15      711.12     84.96 o 
   4   4  15        1.57      120.82     74.30 o 
   5   4  15      554.27      549.73     89.38 o 
   6   4  15       83.55      238.33     89.13 o 
   7   4  15      174.38       86.33     92.02 o 
   8   4  15       16.73       47.32     89.86 o 
  -8   5  15      121.32       86.34     85.64 o 
  -7   5  15       15.36       68.22     78.64 o 
  -6   5  15       75.35      158.64    180.61 o 
  -5   5  15      102.33      160.99     81.62 o 
  -4   5  15       12.65       49.37     57.89 o 
  -3   5  15      305.93      461.13     99.20 o 
  -2   5  15      516.51      588.17    101.07 o 
  -1   5  15      328.05      232.99     84.96 o 
   0   5  15     1009.47     1032.86    129.37 o 
   1   5  15      130.85      223.00     54.69 o 
   2   5  15      526.34      499.18     87.73 o 
   3   5  15       12.24       78.35     82.48 o 
   4   5  15      200.18      362.63     85.44 o 
   5   5  15      133.46      406.94    136.88 o 
   6   5  15      237.86      261.48    157.18 o 
  -6   6  15       15.08      149.61    197.51 o 
  -5   6  15        0.11       83.11    151.29 o 
  -4   6  15        8.53       91.94     95.01 o 
  -3   6  15       18.40       10.07     64.17 o 
  -2   6  15       24.16       78.52     76.35 o 
  -1   6  15       49.14      157.86     83.80 o 
   0   6  15       20.36      143.78     84.04 o 
   1   6  15     1183.64     1188.60    150.27 o 
   2   6  15       80.55      185.91     94.75 o 
   3   6  15      350.62      388.72     99.81 o 
   4   6  15       12.40      168.74    109.62 o 
  -2   7  15        4.92      120.14     93.31 o 
  -1   7  15       77.91      292.68    147.32 o 
   0   7  15      136.72      200.32    101.94 o 
 -10   0  16       69.10       90.94    138.63 o 
  -8   0  16       28.34       53.93     62.96 o 
  -6   0  16     2531.11     2468.20    173.47 o 
  -4   0  16      604.78      493.83    113.39 o 
  -2   0  16        6.11      125.89     71.73 o 
   0   0  16      226.27      328.40     91.86 o 
   2   0  16      568.63      500.10     71.34 o 
   4   0  16       49.92       83.79    162.12 o 
   6   0  16       63.97      144.40     80.65 o 
   8   0  16      231.62      221.22    114.26 o 
 -11   1  16       25.40       68.64    111.00 o 
 -10   1  16        0.30      106.61     75.45 o 
  -9   1  16      118.32      188.24     58.20 o 
  -8   1  16       53.87      189.54     60.66 o 
  -7   1  16      230.26      203.55     49.40 o 
  -6   1  16       45.61       97.06     65.49 o 
  -5   1  16      632.63      595.34     74.64 o 
  -4   1  16     1091.90     1149.90     89.81 o 
  -3   1  16     1134.61     1175.56     91.06 o 
  -2   1  16      427.35      472.10     61.33 o 
  -1   1  16     1023.45     1060.17     85.47 o 
   0   1  16        4.25      -15.88     39.36 o 
   1   1  16      175.35      281.63     54.78 o 
   2   1  16       41.37       89.32     43.70 o 
   3   1  16       51.02      153.25     48.78 o 
   4   1  16        6.09      146.66     61.06 o 
   5   1  16        2.96       60.86     40.88 o 
   6   1  16      188.42      181.97     71.28 o 
   7   1  16     1078.84      919.35     85.36 o 
   8   1  16        1.15      207.84     79.11 o 
   9   1  16      296.66      330.78    156.64 o 
 -10   2  16       37.32      188.87    137.21 o 
  -9   2  16       20.01       54.84     68.38 o 
  -8   2  16      292.43      388.57     94.82 o 
  -7   2  16        0.14      120.40     72.63 o 
  -6   2  16      318.40      264.53     63.98 o 
  -5   2  16      230.37      208.44     52.95 o 
  -4   2  16     1513.28     1409.49    152.96 o 
  -3   2  16      113.69       57.92     50.32 o 
  -2   2  16      415.59      422.62     64.75 o 
  -1   2  16      145.07      240.66     53.70 o 
   0   2  16      728.87      728.79     79.66 o 
   1   2  16     1064.26      924.18     87.65 o 
   2   2  16      469.09      575.81     85.53 o 
   3   2  16      162.26      287.40     62.52 o 
   4   2  16      758.35      760.58     89.10 o 
   5   2  16      252.39      325.53     80.45 o 
   6   2  16      347.73      353.70    109.69 o 
   7   2  16        0.49      212.85    221.42 o 
   8   2  16      370.85      494.68    120.38 o 
   9   2  16      139.90      264.72    120.13 o 
 -10   3  16        2.94      231.41    260.13 o 
  -9   3  16      362.15      320.62     97.00 o 
  -8   3  16        5.32      168.47    114.07 o 
  -7   3  16      423.25      629.34    111.52 o 
  -6   3  16      199.04      310.35     84.57 o 
  -5   3  16        8.14      106.34     72.94 o 
  -4   3  16       11.05       75.58     40.74 o 
  -3   3  16     1365.85     1282.10     97.66 o 
  -2   3  16      140.83      126.13     48.06 o 
  -1   3  16      430.76      410.82     60.97 o 
   0   3  16       91.44      239.97     57.30 o 
   1   3  16      143.21      248.23     61.28 o 
   2   3  16      931.79      751.62     83.70 o 
   3   3  16       17.11       46.09     48.47 o 
   4   3  16        1.74      100.77     62.93 o 
   5   3  16      765.89      892.58     99.03 o 
   6   3  16        0.12      188.11    132.12 o 
   7   3  16      106.89       55.65     67.98 o 
   8   3  16       82.54      115.45     84.87 o 
  -9   4  16      211.27      134.02     83.41 o 
  -8   4  16      335.31      327.98    102.94 o 
  -7   4  16        0.12       45.24     77.24 o 
  -6   4  16      444.37      440.54    105.01 o 
  -5   4  16        2.34       86.77     70.06 o 
  -4   4  16      365.20      431.49     92.72 o 
  -3   4  16       21.26       31.98     52.57 o 
  -2   4  16      502.69      518.40     91.68 o 
  -1   4  16      434.89      459.84     69.99 o 
   0   4  16       50.40       34.01     43.27 o 
   1   4  16      130.41      275.80     62.70 o 
   2   4  16      131.33      196.06     77.68 o 
   3   4  16        1.53       70.26     55.83 o 
   4   4  16      191.47      206.59     69.47 o 
   5   4  16       79.10      155.25     72.05 o 
   6   4  16      407.52      253.24     95.83 o 
   7   4  16       11.32       98.30    101.38 o 
  -7   5  16      415.34      241.86    127.51 o 
  -6   5  16       60.21        5.77     66.41 o 
  -5   5  16     1083.87      801.85    129.11 o 
  -4   5  16       53.81      146.30     81.80 o 
  -3   5  16      250.10      225.67     88.40 o 
  -2   5  16      247.30      337.02    111.53 o 
  -1   5  16      159.68      305.85     88.46 o 
   0   5  16        3.20       73.64     68.86 o 
   1   5  16       53.79      128.67     72.54 o 
   2   5  16        0.80       45.70     67.66 o 
   3   5  16      100.51      130.47     66.03 o 
   4   5  16       51.97       70.22     62.25 o 
   5   5  16       54.49       82.47     79.95 o 
   6   5  16       63.89      186.20    127.90 o 
  -5   6  16       37.25      104.02    105.91 o 
  -4   6  16      233.69      312.62    120.80 o 
  -3   6  16        1.43       68.70    110.28 o 
  -2   6  16      176.78      225.69     97.23 o 
  -1   6  16      112.56      131.27     80.04 o 
   0   6  16       71.87      208.87    143.33 o 
   1   6  16       24.08       23.45     60.78 o 
   2   6  16       80.04      236.54     97.40 o 
   3   6  16       36.03       37.05     87.65 o 
  -9   0  17      233.84      262.44    174.54 o 
  -7   0  17       36.70      201.32     96.61 o 
  -5   0  17      913.44      653.36     85.90 o 
  -3   0  17      534.67      534.63     76.14 o 
  -1   0  17      934.37      767.18    134.17 o 
   1   0  17     1654.64     1535.10    120.20 o 
   3   0  17      215.01      233.81     93.45 o 
   5   0  17       17.55       11.14     90.87 o 
   7   0  17        0.37       43.82     96.40 o 
 -10   1  17       74.60      231.57    163.74 o 
  -9   1  17      164.71      248.02    131.11 o 
  -8   1  17       53.04      121.57     57.57 o 
  -7   1  17        4.34       38.17     68.01 o 
  -6   1  17       26.69      113.07     77.47 o 
  -5   1  17       93.80       32.87     41.32 o 
  -4   1  17      605.56      581.54     75.61 o 
  -3   1  17      410.84      269.61     58.40 o 
  -2   1  17      242.98      223.01     54.79 o 
  -1   1  17      228.47      287.80     57.21 o 
   0   1  17      723.14      832.83     90.41 o 
   1   1  17       77.51      109.24     50.04 o 
   2   1  17      516.58      464.70     69.05 o 
   3   1  17      154.99      186.01     54.52 o 
   4   1  17      291.41      402.96     71.41 o 
   5   1  17        4.48       66.14     53.17 o 
   6   1  17      443.68      372.27     73.94 o 
   7   1  17       58.71       71.55     56.19 o 
   8   1  17       46.33       33.55     61.52 o 
 -10   2  17        9.78       57.85     77.06 o 
  -9   2  17       68.93       97.81     77.33 o 
  -8   2  17      125.83       98.60     75.79 o 
  -7   2  17       13.01      119.62     69.87 o 
  -6   2  17       16.78       34.40     47.53 o 
  -5   2  17       38.56      152.54     51.38 o 
  -4   2  17       44.41       71.42     54.45 o 
  -3   2  17      235.20      373.01     65.67 o 
  -2   2  17      703.73      781.45     85.64 o 
  -1   2  17      151.14      294.96     56.42 o 
   0   2  17      674.54      801.50     86.59 o 
   1   2  17      831.52      846.24     85.69 o 
   2   2  17      184.79      264.82     60.13 o 
   3   2  17     1122.69     1054.01     97.14 o 
   4   2  17       65.44      160.20     66.11 o 
   5   2  17      503.09      455.75     95.84 o 
   6   2  17        0.14       18.77     44.14 o 
   7   2  17        7.50       35.94     73.97 o 
   8   2  17      136.96      177.73     87.95 o 
  -9   3  17        5.74       72.93     96.02 o 
  -8   3  17        0.98       70.68     75.14 o 
  -7   3  17        0.08      109.88     78.74 o 
  -6   3  17       82.01       25.81     88.27 o 
  -5   3  17      345.15      211.35    114.65 o 
  -4   3  17       28.88      331.10    160.79 o 
  -3   3  17       62.97      162.90     53.25 o 
  -2   3  17     2041.75     1942.92    128.31 o 
  -1   3  17      112.20      285.91     73.59 o 
   0   3  17      951.98      949.21     90.97 o 
   1   3  17        0.00      111.79     59.29 o 
   2   3  17      642.37      496.75     76.65 o 
   3   3  17        1.22       25.37     48.13 o 
   4   3  17      563.86      504.57     85.16 o 
   5   3  17       50.62       35.73     57.20 o 
   6   3  17        1.99      139.73     90.59 o 
   7   3  17        0.74       83.19     77.72 o 
  -8   4  17      372.10      280.68    107.02 o 
  -7   4  17        1.02       -9.62     59.52 o 
  -6   4  17        1.37       30.54     67.93 o 
  -5   4  17       26.91      -10.98     59.60 o 
  -4   4  17       22.14       98.17    130.17 o 
  -3   4  17      246.65      153.94     77.88 o 
  -2   4  17        5.22       39.50     85.90 o 
  -1   4  17     1472.53     1473.46    148.49 o 
   0   4  17       59.44      -30.58     44.44 o 
   1   4  17      379.47      333.46     73.80 o 
   2   4  17       44.88       66.47     62.41 o 
   3   4  17      759.99      795.40    104.78 o 
   4   4  17       98.91      137.74     71.20 o 
   5   4  17      105.52      246.44     99.46 o 
   6   4  17        5.29      285.94    119.64 o 
  -6   5  17        0.04       52.88     70.75 o 
  -5   5  17       14.42      -89.81     78.28 o 
  -4   5  17       52.46       83.74     88.58 o 
  -3   5  17       58.47       55.35     69.72 o 
  -2   5  17      126.65      232.60     86.44 o 
  -1   5  17       42.78       52.94     75.85 o 
   0   5  17      742.24      831.91    135.78 o 
   1   5  17       29.19      -25.07     93.31 o 
   2   5  17      541.22      655.95    125.50 o 
   3   5  17       16.92      -54.55     58.84 o 
   4   5  17      113.67       70.64     68.31 o 
  -3   6  17       99.66      357.12    113.31 o 
  -2   6  17        7.36      310.04    134.78 o 
  -1   6  17       69.01       98.80    145.94 o 
   0   6  17       15.09      100.92     89.97 o 
   1   6  17      429.10      599.05    129.51 o 
  -8   0  18      412.48      236.72    122.36 o 
  -6   0  18      160.53      197.02     70.72 o 
  -4   0  18      134.60      224.08     63.94 o 
  -2   0  18      109.59       38.17     87.59 o 
   0   0  18        0.84       37.05    130.31 o 
   2   0  18     1758.90     1627.47    223.09 o 
   4   0  18      175.70      119.79     63.70 o 
   6   0  18      416.27      219.76    113.74 o 
  -9   1  18      117.48      212.90     99.55 o 
  -8   1  18       35.54       74.80     56.83 o 
  -7   1  18      464.50      560.70     86.42 o 
  -6   1  18       22.96      155.73     59.41 o 
  -5   1  18      517.52      328.13     63.62 o 
  -4   1  18       14.79       68.17     80.61 o 
  -3   1  18        7.08       29.54     43.29 o 
  -2   1  18      129.77      178.35     87.03 o 
  -1   1  18        1.01      125.59     85.54 o 
   0   1  18       62.11       65.16     42.46 o 
   1   1  18      184.04      234.53     56.91 o 
   2   1  18      406.85      395.19     69.83 o 
   3   1  18      502.51      542.68     85.43 o 
   4   1  18       22.22       52.02     50.33 o 
   5   1  18      107.21       20.30     57.25 o 
   6   1  18      119.66       59.91     54.83 o 
   7   1  18      391.92      499.08    135.55 o 
  -9   2  18        7.05      137.08     88.96 o 
  -8   2  18      271.69      258.63    104.97 o 
  -7   2  18       95.70      173.99     84.63 o 
  -6   2  18      190.42      186.75     59.52 o 
  -5   2  18      129.43       63.26     59.01 o 
  -4   2  18      240.69      157.29     67.24 o 
  -3   2  18       26.74       18.53     40.33 o 
  -2   2  18      420.31      367.77     73.87 o 
  -1   2  18      153.38      294.76     70.77 o 
   0   2  18      152.54      232.08     60.24 o 
   1   2  18      193.19      156.58     52.46 o 
   2   2  18       78.36      143.66     67.04 o 
   3   2  18        0.42       23.43     51.87 o 
   4   2  18      413.25      369.54     74.56 o 
   5   2  18      114.54      328.81     89.20 o 
   6   2  18      434.97      446.58     85.29 o 
   7   2  18       34.06      201.08    109.69 o 
  -8   3  18       65.90      -13.16     84.24 o 
  -7   3  18      131.98      204.47    100.18 o 
  -6   3  18        0.03      -15.64     59.01 o 
  -5   3  18      529.42      470.05    104.68 o 
  -4   3  18        7.26      115.26    117.98 o 
  -3   3  18      662.53      709.08    100.82 o 
  -2   3  18       51.82      187.52     66.96 o 
  -1   3  18        0.04       60.77     49.86 o 
   0   3  18       49.55      -31.89     56.70 o 
   1   3  18       27.80      122.92     56.29 o 
   2   3  18       30.77       32.13     62.60 o 
   3   3  18      228.22      310.46     74.21 o 
   4   3  18       93.39       68.56     58.90 o 
   5   3  18     1097.81     1084.80    117.60 o 
   6   3  18        5.28       68.84    125.82 o 
  -7   4  18        3.92       48.36     78.61 o 
  -6   4  18      275.69      199.87    125.79 o 
  -5   4  18       24.96      -28.98     67.28 o 
  -4   4  18      316.61      429.20     94.20 o 
  -3   4  18      152.32      238.02     87.10 o 
  -2   4  18        0.43      -40.21     76.11 o 
  -1   4  18      151.41      291.94    127.64 o 
   0   4  18        3.36      -70.53    100.75 o 
   1   4  18       71.57      229.37     68.13 o 
   2   4  18       61.28      243.40     73.78 o 
   3   4  18      117.00       58.47     71.62 o 
   4   4  18      281.70      209.05     76.99 o 
   5   4  18       71.87      118.62     84.20 o 
  -5   5  18      162.71      234.71    101.92 o 
  -4   5  18       47.36      182.96     92.69 o 
  -3   5  18      143.54      178.74     89.55 o 
  -2   5  18      245.27      351.74    150.93 o 
  -1   5  18       26.72      -26.44     78.08 o 
   0   5  18        1.83       -6.89     60.93 o 
   1   5  18       52.05      103.27     81.67 o 
   2   5  18       11.37      -18.97     62.42 o 
   3   5  18       36.32      133.83    139.61 o 
  -9   0  19       14.48      -81.56    116.32 o 
  -7   0  19       12.93        0.20     67.95 o 
  -5   0  19      859.78      783.43    149.74 o 
  -3   0  19      452.90      399.62    126.67 o 
  -1   0  19      579.95      730.09    151.57 o 
   1   0  19     1193.76     1523.52    217.87 o 
   3   0  19        2.87       69.06    158.60 o 
   5   0  19      489.42      667.75    204.61 o 
  -8   1  19       40.84      -43.13     96.40 o 
  -7   1  19        0.21      125.16     73.75 o 
  -6   1  19      195.41      215.51     64.02 o 
  -5   1  19       59.55       23.49     47.17 o 
  -4   1  19     1200.35     1194.91    111.44 o 
  -3   1  19        7.74       15.70     65.89 o 
  -2   1  19      605.22      589.66     79.15 o 
  -1   1  19      462.81      391.58     98.99 o 
   0   1  19      580.90      627.18     79.92 o 
   1   1  19      124.64      233.41     73.96 o 
   2   1  19      146.02      156.24     60.39 o 
   3   1  19        1.49       48.52     48.46 o 
   4   1  19       32.00      158.21     69.33 o 
   5   1  19       97.97       91.12     87.71 o 
   6   1  19        5.36       42.91     70.08 o 
  -8   2  19       13.11        2.61     58.94 o 
  -7   2  19       99.13      228.55     97.12 o 
  -6   2  19       18.97      -33.91     73.17 o 
  -5   2  19       35.86        8.67     45.59 o 
  -4   2  19        1.74      -13.93     52.60 o 
  -3   2  19      657.56      690.41    103.96 o 
  -2   2  19      138.53      176.44     61.88 o 
  -1   2  19      933.97     1144.12    113.65 o 
   0   2  19       20.95       15.99     49.45 o 
   1   2  19      236.95      351.35     77.32 o 
   2   2  19      294.65      403.51     84.55 o 
   3   2  19      190.00      334.16    100.18 o 
   4   2  19       50.98      104.04     60.73 o 
   5   2  19       35.70       55.40     61.34 o 
   6   2  19        7.29       53.53    120.56 o 
  -7   3  19       12.29      175.40     94.40 o 
  -6   3  19       35.17      167.43     91.44 o 
  -5   3  19       20.79       84.80     96.32 o 
  -4   3  19        9.75      -45.27     70.10 o 
  -3   3  19       22.41      130.85     90.25 o 
  -2   3  19      671.43      685.62     92.24 o 
  -1   3  19      111.39      216.08     75.51 o 
   0   3  19      313.90      372.91     90.30 o 
   1   3  19       54.25      191.73     90.25 o 
   2   3  19      618.88      794.42    103.88 o 
   3   3  19       14.64      112.44     69.54 o 
   4   3  19      145.42      383.32     88.77 o 
   5   3  19       18.88      222.14     93.98 o 
  -6   4  19       20.71       83.05    102.06 o 
  -5   4  19       75.54       54.44     74.33 o 
  -4   4  19       52.13      270.88     90.64 o 
  -3   4  19      264.94      522.77    126.84 o 
  -2   4  19        1.56       63.23     78.78 o 
  -1   4  19      312.28      446.44    106.10 o 
   0   4  19        1.49       51.30     77.91 o 
   1   4  19      151.88      141.58     66.17 o 
   2   4  19      140.22      174.14     81.82 o 
   3   4  19      195.26      210.69    114.57 o 
  -2   5  19      200.07      431.62    108.45 o 
  -1   5  19      119.56      342.61    109.02 o 
   0   5  19      267.31      469.00    124.82 o 
  -6   0  20      132.19       21.96     83.15 o 
  -4   0  20       54.34      141.11    100.57 o 
  -2   0  20      264.33      318.16    250.85 o 
   0   0  20       21.99       61.34    146.98 o 
   2   0  20     1162.91     1030.75    194.62 o 
   4   0  20      291.88      282.20    138.19 o 
  -7   1  20      173.82      239.90     89.20 o 
  -6   1  20      114.26      102.26     75.72 o 
  -5   1  20       26.93      100.30     72.72 o 
  -4   1  20       45.81      111.89     86.48 o 
  -3   1  20        1.33      179.62    137.55 o 
  -2   1  20       95.84      171.23     81.83 o 
  -1   1  20        4.65      163.03     93.55 o 
   0   1  20        4.84      -86.84     88.19 o 
   1   1  20      613.34      536.08    110.23 o 
   2   1  20       83.49      148.49     94.93 o 
   3   1  20      576.22      674.08    119.86 o 
   4   1  20        8.11      143.15    100.72 o 
   5   1  20      360.66      312.82     97.39 o 
  -7   2  20       42.80       -9.50     73.47 o 
  -6   2  20      139.16       73.91     83.12 o 
  -5   2  20       65.26       92.93     73.07 o 
  -4   2  20       67.41       34.67     61.59 o 
  -3   2  20        3.03       54.82     64.48 o 
  -2   2  20      289.10      304.88     85.86 o 
  -1   2  20       48.36        5.42     58.11 o 
   0   2  20      273.46      371.86     82.36 o 
   1   2  20        7.27       34.23     64.93 o 
   2   2  20      255.50      324.70     88.67 o 
   3   2  20      115.83      313.33    123.86 o 
   4   2  20      415.59      430.81     86.81 o 
   5   2  20       33.58       52.58     72.92 o 
  -6   3  20        6.22      103.58     87.06 o 
  -5   3  20      148.23       70.58     81.83 o 
  -4   3  20        7.20      137.87     86.25 o 
  -3   3  20       30.68       66.01     71.65 o 
  -2   3  20        5.67      -47.42     75.62 o 
  -1   3  20      465.09      422.70     88.26 o 
   0   3  20        2.97       63.67     71.22 o 
   1   3  20       37.44      124.31     69.86 o 
   2   3  20       11.18       70.42     72.30 o 
   3   3  20      191.90      297.74     82.97 o 
  -4   4  20      105.60       94.32     86.39 o 
  -3   4  20       29.11       43.79     91.54 o 
  -2   4  20        3.69       52.94     83.01 o 
  -1   4  20        0.28      108.08    113.28 o 
   0   4  20      157.65      149.64     90.90 o 
   1   4  20       17.66     -113.95     89.88 o 
  -5   0  21      377.14      588.49    149.49 o 
  -3   0  21      434.95      394.58    145.77 o 
  -1   0  21      489.14      571.18    159.69 o 
   1   0  21       49.94       79.06    107.85 o 
   3   0  21      123.31       81.63    119.55 o 
  -6   1  21      198.67      302.03     98.44 o 
  -5   1  21       42.99      161.80     79.81 o 
  -4   1  21      388.41      353.18     96.91 o 
  -3   1  21       34.00       31.70     95.79 o 
  -2   1  21      344.12      660.33    157.16 o 
  -1   1  21       75.73       70.08     76.76 o 
   0   1  21      461.90      368.59    141.21 o 
   1   1  21        0.08       61.81     91.56 o 
   2   1  21        6.87      105.81     93.67 o 
   3   1  21       12.03       56.18     75.21 o 
   4   1  21        0.24       61.02    169.79 o 
  -5   2  21      254.95      364.43    187.98 o 
  -4   2  21       20.16      244.85    218.20 o 
  -3   2  21      400.75      397.98     90.29 o 
  -2   2  21       85.22      188.02    100.40 o 
  -1   2  21      255.63      225.42     77.65 o 
   0   2  21        0.22      332.26    128.81 o 
   1   2  21      147.05      157.20     88.54 o 
   2   2  21      136.05       -5.36     64.43 o 
   3   2  21       79.50      269.08    108.88 o 
  -3   3  21        2.29       25.77     69.89 o 
  -2   3  21      417.85      617.83    128.28 o 
  -1   3  21        0.05       94.32     90.58 o 
   0   3  21       21.98       -8.21     57.69 o 
   1   3  21        5.05      257.67     85.70 o 
  -4   0  22      262.26      224.27    173.27 o 
  -2   0  22      107.89      269.88    130.02 o 
   0   0  22      436.11      416.58    172.99 o 
   2   0  22      578.62      511.70    179.08 o 
  -4   1  22        4.27      -20.38     66.42 o 
  -3   1  22       96.29       78.39     90.65 o 
  -2   1  22        4.75      -56.80     86.62 o 
  -1   1  22       41.76      288.94    133.49 o 
   0   1  22       67.40      134.30    104.83 o 
   1   1  22      357.97      483.97    130.62 o 
  -2   2  22       72.05      -73.13     97.74 o 
  -1   2  22       46.00      468.12    121.89 o 
   0   2  22      121.15      215.51    106.02 o 
                                                 
